# Supplementary material for: 4-({(Z)-5-[(Z)-3-Eth­oxy-4-hy­droxy­benzyl­idene]-3-methyl-4-oxo-1,3-thia­zolidin-2-yl­idene}amino)­benzoic acid dimethyl­formamide monosolvate
Source: Acta Crystallogr Sect E Struct Rep Online. 2012 Nov 24;68(Pt 12):o3417–8. doi: 10.1107/S1600536812047307 (PMC3589002; doi:10.1107/S1600536812047307)
Supplement: Supplementary file 1 [file e-68-o3417-sup1.cif]

##############################################################################
#                                                                            #
# This CIF contains the data in a paper accepted for publication in          #
# Acta Crystallographica Section E. It conforms to the requirements of       #
# Notes for Authors for Acta Crystallographica Section E, and has been       #
# peer reviewed under the auspices of the IUCr Commission on Journals.       #
#                                                                            #
# Full details of the Crystallographic Information File format               #
# are given in the paper "The Crystallographic Information File (CIF):       #
# a New Standard Archive File for Crystallography" by S. R. Hall, F. H.      #
# Allen and I. D. Brown [Acta Cryst. (1991), A47, 655-685].                  #
#                                                                            #
# The current version of the core CIF dictionary is obtainable from          #
# ftp://ftp.iucr.org/pub/cif_core.dic.                                       #
#                                                                            #
# Software is freely available for graphical display of the structure(s)     #
# in this CIF. For information consult the CIF software page                 #
# http://www.iucr.org/resources/cif/software.                                #
#                                                                            #
# This file may be used for bona fide research purposes within the           #
# scientific community so long as proper attribution is given to the journal # 
# article from which it was obtained.                                        #
#                                                                            #
##############################################################################
data_I
_audit_creation_method     SHELXL-97
_chemical_name_systematic
;
4-({(<i>Z</i>)-5-[(<i>Z</i>)-3-Ethoxy-4-hydroxybenzylidene]-3-methyl-4-oxo-
1,3-thiazolidin-2-ylidene}amino)benzoic acid; dimethylformamide monosolvate
;
_chemical_name_common     '1618 C20H18N2O5S+DMF'
_chemical_formula_moiety     'C20 H18 N2 O5 S, C3 H7 N O'
_chemical_formula_sum     'C23 H25 N3 O6 S'
_chemical_formula_iupac     'C20 H18 N2 O5 S, C3 H7 N O'
_chemical_formula_weight     471.52
_chemical_melting_point     ?
_symmetry_cell_setting     triclinic
_symmetry_space_group_name_H-M     'P -1'
_symmetry_space_group_name_Hall     '-P 1'
loop_
    _symmetry_equiv_pos_as_xyz
    'x, y, z'
    '-x, -y, -z'
_cell_length_a     7.7532(3)
_cell_length_b     9.3081(3)
_cell_length_c     15.6969(3)
_cell_angle_alpha     86.390(2)
_cell_angle_beta     89.813(2)
_cell_angle_gamma     87.656(2)
_cell_volume     1129.61(6)
_cell_formula_units_Z     2
_cell_measurement_reflns_used     9007
_cell_measurement_theta_min     2.19
_cell_measurement_theta_max     30.04
_cell_measurement_temperature     100(2)
_exptl_crystal_description     prism
_exptl_crystal_colour     yellow
_exptl_crystal_size_max     0.53
_exptl_crystal_size_mid     0.35
_exptl_crystal_size_min     0.24
_exptl_crystal_density_diffrn     1.386
_exptl_crystal_density_meas     ?
_exptl_crystal_density_method     'not measured'
_exptl_crystal_F_000     496
_exptl_absorpt_coefficient_mu     0.189
_exptl_absorpt_correction_type     multi-scan
_exptl_absorpt_process_details     '(SADABS; Bruker, 2008)'
_exptl_absorpt_correction_T_min     0.89
_exptl_absorpt_correction_T_max     0.96
_exptl_special_details     ?
_diffrn_ambient_temperature     100(2)
_diffrn_radiation_type     MoK\a
_diffrn_radiation_wavelength     0.71073
_diffrn_radiation_source     'fine-focus sealed tube'
_diffrn_radiation_monochromator     graphite
_diffrn_measurement_device_type     'Bruker Kappa APEXII CCD'
_diffrn_measurement_method     '\f and \w scans'
_diffrn_reflns_number     29040
_diffrn_reflns_av_R_equivalents     0.0240
_diffrn_reflns_av_sigmaI/netI     0.0177
_diffrn_reflns_theta_min     2.19
_diffrn_reflns_theta_max     30.00
_diffrn_reflns_theta_full     30.00
_diffrn_measured_fraction_theta_max     0.995
_diffrn_measured_fraction_theta_full     0.995
_diffrn_reflns_limit_h_min     -10
_diffrn_reflns_limit_h_max     10
_diffrn_reflns_limit_k_min     -13
_diffrn_reflns_limit_k_max     13
_diffrn_reflns_limit_l_min     -22
_diffrn_reflns_limit_l_max     22
_refine_special_details
;
Refinement of <i>F</i>^2^ against ALL reflections. The weighted <i>R</i>-factor
<i>wR</i> and goodness of fit <i>S</i> are based on <i>F</i>^2^, conventional
<i>R</i>-factors <i>R</i> are based on <i>F</i>, with <i>F</i> set to zero for
negative <i>F</i>^2^. The threshold expression of <i>F</i>^2^ >
\s(<i>F</i>^2^) is used only for calculating <i>R</i>-factors(gt) <i>etc</i>.
and is not relevant to the choice of reflections for refinement.
<i>R</i>-factors based on <i>F</i>^2^ are statistically about twice as large
as those based on <i>F</i>, and <i>R</i>- factors based on ALL data will be
even larger.
;
_reflns_number_total     6537
_reflns_number_gt     5993
_reflns_threshold_expression     I>2\s(I)
_refine_ls_structure_factor_coef     Fsqd
_refine_ls_matrix_type     full
_refine_ls_R_factor_all     0.0364
_refine_ls_R_factor_gt     0.0332
_refine_ls_wR_factor_gt     0.0905
_refine_ls_wR_factor_ref     0.0936
_refine_ls_goodness_of_fit_ref     1.020
_refine_ls_restrained_S_all     1.020
_refine_ls_number_reflns     6537
_refine_ls_number_parameters     304
_refine_ls_number_restraints     0
_refine_ls_hydrogen_treatment     constr
_refine_ls_weighting_scheme     calc
_refine_ls_weighting_details
         'calc w=1/[\s^2^(Fo^2^)+(0.0516P)^2^+0.4019P] where P=(Fo^2^+2Fc^2^)/3'
_atom_sites_solution_hydrogens     geom
_atom_sites_solution_primary     direct
_atom_sites_solution_secondary     difmap
_refine_ls_shift/su_max     0.002
_refine_ls_shift/su_mean     0.000
_refine_diff_density_max     0.506
_refine_diff_density_min     -0.215
_refine_ls_extinction_method     none
_refine_ls_extinction_coef     ?
loop_
    _atom_type_symbol
    _atom_type_description
    _atom_type_scat_dispersion_real
    _atom_type_scat_dispersion_imag
    _atom_type_scat_source
    'C' 'C' 0.0033 0.0016
                         'International Tables Vol C Tables 4.2.6.8 and 6.1.1.4'
    'H' 'H' 0.0000 0.0000
                         'International Tables Vol C Tables 4.2.6.8 and 6.1.1.4'
    'N' 'N' 0.0061 0.0033
                         'International Tables Vol C Tables 4.2.6.8 and 6.1.1.4'
    'O' 'O' 0.0106 0.0060
                         'International Tables Vol C Tables 4.2.6.8 and 6.1.1.4'
    'S' 'S' 0.1246 0.1234
                         'International Tables Vol C Tables 4.2.6.8 and 6.1.1.4'
_computing_data_collection     'APEX2 (Bruker, 2008)'
_computing_cell_refinement     'SAINT (Bruker, 2008)'
_computing_data_reduction     'SAINT (Bruker, 2008)'
_computing_structure_solution     'SHELXS97 (Sheldrick, 2008)'
_computing_structure_refinement     'SHELXL97 (Sheldrick, 2008)'
_computing_molecular_graphics
;
Mercury (Macrae <i>et al.</i>, 2006)
;
_computing_publication_material
;
PLATON (Spek, 2009) and publCIF (Westrip, 2010)
;
loop_
    _atom_site_type_symbol
    _atom_site_label
    _atom_site_fract_x
    _atom_site_fract_y
    _atom_site_fract_z
    _atom_site_U_iso_or_equiv
    _atom_site_adp_type
    _atom_site_calc_flag
    _atom_site_refinement_flags
    _atom_site_occupancy
    _atom_site_symmetry_multiplicity
    _atom_site_disorder_assembly
    _atom_site_disorder_group
    S S1 0.41930(3) 0.65538(2) 0.349946(14) 0.01698(6) Uani d . 1 1 . .
    O O1 0.80606(9) 0.38102(8) 0.35244(5) 0.02040(14) Uani d . 1 1 . .
    O O2 0.37560(9) 0.96319(8) 0.62843(5) 0.02005(14) Uani d . 1 1 . .
    O O3 0.65049(10) 0.96754(8) 0.73138(5) 0.02233(15) Uani d . 1 1 . .
    H H3o 0.5526 1.0091 0.7342 0.033 Uiso calc R 1 1 . .
    O O4 -0.39179(10) 0.90766(9) 0.17578(5) 0.02725(17) Uani d . 1 1 . .
    O O5 -0.23650(9) 1.02278(8) 0.07406(5) 0.02368(16) Uani d . 1 1 . .
    H H5o -0.3306 1.0689 0.0647 0.036 Uiso calc R 1 1 . .
    N N1 0.57050(10) 0.44691(8) 0.26982(5) 0.01658(15) Uani d . 1 1 . .
    N N2 0.33188(11) 0.54753(9) 0.19732(5) 0.01936(16) Uani d . 1 1 . .
    C C1 0.43011(12) 0.54409(10) 0.26183(6) 0.01595(16) Uani d . 1 1 . .
    C C2 0.60871(14) 0.34431(11) 0.20524(7) 0.02270(19) Uani d . 1 1 . .
    H H2A 0.7153 0.2885 0.2205 0.034 Uiso calc R 1 1 . .
    H H2B 0.6232 0.3965 0.1496 0.034 Uiso calc R 1 1 . .
    H H2C 0.5133 0.2789 0.2022 0.034 Uiso calc R 1 1 . .
    C C3 0.67482(12) 0.45592(10) 0.33963(6) 0.01610(16) Uani d . 1 1 . .
    C C4 0.60700(12) 0.56946(10) 0.39437(6) 0.01610(16) Uani d . 1 1 . .
    C C5 0.69539(12) 0.59362(10) 0.46550(6) 0.01749(17) Uani d . 1 1 . .
    H H5 0.7951 0.5316 0.4740 0.021 Uiso calc R 1 1 . .
    C C6 0.67052(12) 0.69420(10) 0.53172(6) 0.01676(17) Uani d . 1 1 . .
    C C7 0.52167(12) 0.78354(10) 0.54232(6) 0.01713(17) Uani d . 1 1 . .
    H H7 0.4277 0.7816 0.5037 0.021 Uiso calc R 1 1 . .
    C C8 0.51260(12) 0.87446(10) 0.60936(6) 0.01695(17) Uani d . 1 1 . .
    C C9 0.65368(12) 0.87976(10) 0.66581(6) 0.01783(17) Uani d . 1 1 . .
    C C10 0.79983(13) 0.79211(11) 0.65505(6) 0.01950(18) Uani d . 1 1 . .
    H H10 0.8948 0.7954 0.6929 0.023 Uiso calc R 1 1 . .
    C C11 0.80769(12) 0.69964(10) 0.58921(6) 0.01877(18) Uani d . 1 1 . .
    H H11 0.9078 0.6389 0.5829 0.023 Uiso calc R 1 1 . .
    C C12 0.22371(12) 0.96318(10) 0.57563(6) 0.01843(17) Uani d . 1 1 . .
    H H12A 0.1783 0.8652 0.5764 0.022 Uiso calc R 1 1 . .
    H H12B 0.2514 0.9948 0.5159 0.022 Uiso calc R 1 1 . .
    C C13 0.09223(13) 1.06669(11) 0.61232(7) 0.02253(19) Uani d . 1 1 . .
    H H13A 0.0657 1.0338 0.6713 0.034 Uiso calc R 1 1 . .
    H H13B -0.0134 1.0705 0.5780 0.034 Uiso calc R 1 1 . .
    H H13C 0.1392 1.1629 0.6115 0.034 Uiso calc R 1 1 . .
    C C14 0.18954(12) 0.64677(10) 0.18805(6) 0.01736(17) Uani d . 1 1 . .
    C C15 0.03664(13) 0.62483(11) 0.23377(6) 0.02102(19) Uani d . 1 1 . .
    H H15 0.0308 0.5477 0.2762 0.025 Uiso calc R 1 1 . .
    C C16 -0.10619(13) 0.71632(11) 0.21680(6) 0.02002(18) Uani d . 1 1 . .
    H H16 -0.2100 0.7017 0.2479 0.024 Uiso calc R 1 1 . .
    C C17 -0.09940(12) 0.82963(10) 0.15451(6) 0.01648(17) Uani d . 1 1 . .
    C C18 0.05412(12) 0.85138(10) 0.10947(6) 0.01830(17) Uani d . 1 1 . .
    H H18 0.0599 0.9289 0.0673 0.022 Uiso calc R 1 1 . .
    C C19 0.19814(12) 0.76057(11) 0.12589(6) 0.01939(18) Uani d . 1 1 . .
    H H19 0.3021 0.7757 0.0950 0.023 Uiso calc R 1 1 . .
    C C20 -0.25683(12) 0.92308(11) 0.13672(6) 0.01868(18) Uani d . 1 1 . .
    O O6 -0.49662(10) 1.18732(8) 0.02984(5) 0.02426(16) Uani d . 1 1 . .
    N N3 -0.76655(11) 1.27974(10) 0.05269(6) 0.02176(17) Uani d . 1 1 . .
    C C21 -0.63956(13) 1.18080(11) 0.06532(6) 0.02044(18) Uani d . 1 1 . .
    H H21 -0.6593 1.1002 0.1038 0.025 Uiso calc R 1 1 . .
    C C22 -0.74498(16) 1.40627(12) -0.00518(7) 0.0282(2) Uani d . 1 1 . .
    H H22A -0.7384 1.4918 0.0279 0.042 Uiso calc R 1 1 . .
    H H22B -0.8436 1.4184 -0.0442 0.042 Uiso calc R 1 1 . .
    H H22C -0.6384 1.3938 -0.0381 0.042 Uiso calc R 1 1 . .
    C C23 -0.92669(15) 1.27171(13) 0.10088(8) 0.0296(2) Uani d . 1 1 . .
    H H23A -0.9239 1.1831 0.1381 0.044 Uiso calc R 1 1 . .
    H H23B -1.0242 1.2713 0.0613 0.044 Uiso calc R 1 1 . .
    H H23C -0.9399 1.3553 0.1357 0.044 Uiso calc R 1 1 . .
loop_
    _atom_site_aniso_label
    _atom_site_aniso_U_11
    _atom_site_aniso_U_22
    _atom_site_aniso_U_33
    _atom_site_aniso_U_12
    _atom_site_aniso_U_13
    _atom_site_aniso_U_23
    S1 0.01676(11) 0.01661(11) 0.01742(11) 0.00188(8) -0.00169(8) -0.00148(8)
    O1 0.0160(3) 0.0205(3) 0.0241(3) 0.0017(2) -0.0018(3) 0.0007(3)
    O2 0.0156(3) 0.0244(3) 0.0204(3) 0.0021(3) -0.0045(2) -0.0046(3)
    O3 0.0187(3) 0.0284(4) 0.0204(3) 0.0015(3) -0.0037(3) -0.0071(3)
    O4 0.0177(3) 0.0369(4) 0.0265(4) 0.0031(3) 0.0047(3) -0.0001(3)
    O5 0.0171(3) 0.0238(4) 0.0289(4) 0.0042(3) 0.0005(3) 0.0049(3)
    N1 0.0170(4) 0.0158(3) 0.0168(3) 0.0017(3) -0.0013(3) -0.0016(3)
    N2 0.0195(4) 0.0195(4) 0.0187(4) 0.0026(3) -0.0031(3) -0.0005(3)
    C1 0.0158(4) 0.0148(4) 0.0170(4) -0.0002(3) 0.0000(3) 0.0007(3)
    C2 0.0264(5) 0.0214(4) 0.0203(4) 0.0046(4) -0.0009(4) -0.0053(3)
    C3 0.0157(4) 0.0153(4) 0.0172(4) -0.0025(3) -0.0001(3) 0.0013(3)
    C4 0.0151(4) 0.0154(4) 0.0176(4) -0.0013(3) -0.0001(3) 0.0006(3)
    C5 0.0160(4) 0.0176(4) 0.0187(4) -0.0014(3) -0.0006(3) 0.0007(3)
    C6 0.0158(4) 0.0176(4) 0.0168(4) -0.0021(3) -0.0013(3) 0.0009(3)
    C7 0.0150(4) 0.0191(4) 0.0172(4) -0.0024(3) -0.0030(3) 0.0011(3)
    C8 0.0147(4) 0.0184(4) 0.0175(4) -0.0018(3) -0.0012(3) 0.0011(3)
    C9 0.0168(4) 0.0206(4) 0.0162(4) -0.0030(3) -0.0015(3) -0.0001(3)
    C10 0.0159(4) 0.0241(4) 0.0184(4) -0.0011(3) -0.0040(3) -0.0005(3)
    C11 0.0156(4) 0.0211(4) 0.0194(4) 0.0000(3) -0.0025(3) 0.0003(3)
    C12 0.0155(4) 0.0204(4) 0.0194(4) -0.0010(3) -0.0038(3) -0.0007(3)
    C13 0.0184(4) 0.0230(5) 0.0262(5) 0.0011(3) -0.0025(4) -0.0029(4)
    C14 0.0176(4) 0.0187(4) 0.0158(4) 0.0010(3) -0.0037(3) -0.0021(3)
    C15 0.0227(5) 0.0222(4) 0.0175(4) 0.0000(3) 0.0003(3) 0.0032(3)
    C16 0.0185(4) 0.0234(4) 0.0180(4) -0.0016(3) 0.0024(3) 0.0006(3)
    C17 0.0148(4) 0.0189(4) 0.0158(4) -0.0003(3) -0.0004(3) -0.0023(3)
    C18 0.0163(4) 0.0189(4) 0.0193(4) -0.0002(3) 0.0006(3) 0.0019(3)
    C19 0.0157(4) 0.0210(4) 0.0210(4) 0.0001(3) 0.0012(3) 0.0017(3)
    C20 0.0163(4) 0.0214(4) 0.0186(4) 0.0002(3) -0.0007(3) -0.0040(3)
    O6 0.0219(4) 0.0275(4) 0.0226(3) 0.0059(3) -0.0010(3) 0.0004(3)
    N3 0.0206(4) 0.0220(4) 0.0226(4) 0.0031(3) -0.0031(3) -0.0029(3)
    C21 0.0223(5) 0.0210(4) 0.0180(4) 0.0021(3) -0.0045(3) -0.0018(3)
    C22 0.0351(6) 0.0217(5) 0.0268(5) 0.0067(4) -0.0057(4) 0.0010(4)
    C23 0.0212(5) 0.0342(6) 0.0344(6) 0.0010(4) 0.0011(4) -0.0103(5)
_geom_special_details
;
All e.s.d.'s (except the e.s.d. in the dihedral angle between two l.s. planes)
are estimated using the full covariance matrix. The cell e.s.d.'s are taken
into account individually in the estimation of e.s.d.'s in distances, angles
and torsion angles; correlations between e.s.d.'s in cell parameters are only
used when they are defined by crystal symmetry. An approximate (isotropic)
treatment of cell e.s.d.'s is used for estimating e.s.d.'s involving l.s.
planes.
;
loop_
    _geom_bond_atom_site_label_1
    _geom_bond_atom_site_label_2
    _geom_bond_site_symmetry_2
    _geom_bond_distance
    _geom_bond_publ_flag
    S1 C4 . 1.7564(10) ?
    S1 C1 . 1.7793(9) ?
    O1 C3 . 1.2197(12) ?
    O2 C8 . 1.3628(11) ?
    O2 C12 . 1.4423(11) ?
    O3 C9 . 1.3533(12) ?
    O3 H3o . 0.8400 ?
    O4 C20 . 1.2200(12) ?
    O5 C20 . 1.3227(12) ?
    O5 H5o . 0.8400 ?
    N1 C3 . 1.3729(12) ?
    N1 C1 . 1.3873(12) ?
    N1 C2 . 1.4575(12) ?
    N2 C1 . 1.2671(12) ?
    N2 C14 . 1.4118(12) ?
    C2 H2A . 0.9800 ?
    C2 H2B . 0.9800 ?
    C2 H2C . 0.9800 ?
    C3 C4 . 1.4824(13) ?
    C4 C5 . 1.3475(13) ?
    C5 C6 . 1.4494(13) ?
    C5 H5 . 0.9500 ?
    C6 C11 . 1.4015(13) ?
    C6 C7 . 1.4103(13) ?
    C7 C8 . 1.3912(13) ?
    C7 H7 . 0.9500 ?
    C8 C9 . 1.4143(13) ?
    C9 C10 . 1.3851(14) ?
    C10 C11 . 1.3857(14) ?
    C10 H10 . 0.9500 ?
    C11 H11 . 0.9500 ?
    C12 C13 . 1.5116(14) ?
    C12 H12A . 0.9900 ?
    C12 H12B . 0.9900 ?
    C13 H13A . 0.9800 ?
    C13 H13B . 0.9800 ?
    C13 H13C . 0.9800 ?
    C14 C19 . 1.3978(13) ?
    C14 C15 . 1.3993(13) ?
    C15 C16 . 1.3852(14) ?
    C15 H15 . 0.9500 ?
    C16 C17 . 1.3948(13) ?
    C16 H16 . 0.9500 ?
    C17 C18 . 1.3978(13) ?
    C17 C20 . 1.4863(13) ?
    C18 C19 . 1.3874(13) ?
    C18 H18 . 0.9500 ?
    C19 H19 . 0.9500 ?
    O6 C21 . 1.2406(13) ?
    N3 C21 . 1.3270(13) ?
    N3 C23 . 1.4539(14) ?
    N3 C22 . 1.4563(14) ?
    C21 H21 . 0.9500 ?
    C22 H22A . 0.9800 ?
    C22 H22B . 0.9800 ?
    C22 H22C . 0.9800 ?
    C23 H23A . 0.9800 ?
    C23 H23B . 0.9800 ?
    C23 H23C . 0.9800 ?
loop_
    _geom_angle_atom_site_label_1
    _geom_angle_atom_site_label_2
    _geom_angle_atom_site_label_3
    _geom_angle_site_symmetry_1
    _geom_angle_site_symmetry_3
    _geom_angle
    _geom_angle_publ_flag
    C4 S1 C1 . . 91.11(4) ?
    C8 O2 C12 . . 117.96(7) ?
    C9 O3 H3o . . 109.5 ?
    C20 O5 H5o . . 109.5 ?
    C3 N1 C1 . . 116.78(8) ?
    C3 N1 C2 . . 121.81(8) ?
    C1 N1 C2 . . 121.36(8) ?
    C1 N2 C14 . . 121.40(8) ?
    N2 C1 N1 . . 120.85(8) ?
    N2 C1 S1 . . 128.47(7) ?
    N1 C1 S1 . . 110.67(7) ?
    N1 C2 H2A . . 109.5 ?
    N1 C2 H2B . . 109.5 ?
    H2A C2 H2B . . 109.5 ?
    N1 C2 H2C . . 109.5 ?
    H2A C2 H2C . . 109.5 ?
    H2B C2 H2C . . 109.5 ?
    O1 C3 N1 . . 123.42(9) ?
    O1 C3 C4 . . 125.97(9) ?
    N1 C3 C4 . . 110.60(8) ?
    C5 C4 C3 . . 118.33(8) ?
    C5 C4 S1 . . 130.83(8) ?
    C3 C4 S1 . . 110.81(7) ?
    C4 C5 C6 . . 133.55(9) ?
    C4 C5 H5 . . 113.2 ?
    C6 C5 H5 . . 113.2 ?
    C11 C6 C7 . . 118.94(9) ?
    C11 C6 C5 . . 115.68(8) ?
    C7 C6 C5 . . 125.38(8) ?
    C8 C7 C6 . . 119.89(9) ?
    C8 C7 H7 . . 120.1 ?
    C6 C7 H7 . . 120.1 ?
    O2 C8 C7 . . 126.07(9) ?
    O2 C8 C9 . . 113.74(8) ?
    C7 C8 C9 . . 120.18(9) ?
    O3 C9 C10 . . 118.26(9) ?
    O3 C9 C8 . . 121.99(9) ?
    C10 C9 C8 . . 119.74(9) ?
    C9 C10 C11 . . 120.09(9) ?
    C9 C10 H10 . . 120.0 ?
    C11 C10 H10 . . 120.0 ?
    C10 C11 C6 . . 121.14(9) ?
    C10 C11 H11 . . 119.4 ?
    C6 C11 H11 . . 119.4 ?
    O2 C12 C13 . . 106.71(8) ?
    O2 C12 H12A . . 110.4 ?
    C13 C12 H12A . . 110.4 ?
    O2 C12 H12B . . 110.4 ?
    C13 C12 H12B . . 110.4 ?
    H12A C12 H12B . . 108.6 ?
    C12 C13 H13A . . 109.5 ?
    C12 C13 H13B . . 109.5 ?
    H13A C13 H13B . . 109.5 ?
    C12 C13 H13C . . 109.5 ?
    H13A C13 H13C . . 109.5 ?
    H13B C13 H13C . . 109.5 ?
    C19 C14 C15 . . 120.18(9) ?
    C19 C14 N2 . . 118.40(9) ?
    C15 C14 N2 . . 121.13(9) ?
    C16 C15 C14 . . 119.55(9) ?
    C16 C15 H15 . . 120.2 ?
    C14 C15 H15 . . 120.2 ?
    C15 C16 C17 . . 120.75(9) ?
    C15 C16 H16 . . 119.6 ?
    C17 C16 H16 . . 119.6 ?
    C16 C17 C18 . . 119.36(9) ?
    C16 C17 C20 . . 119.06(8) ?
    C18 C17 C20 . . 121.57(8) ?
    C19 C18 C17 . . 120.46(9) ?
    C19 C18 H18 . . 119.8 ?
    C17 C18 H18 . . 119.8 ?
    C18 C19 C14 . . 119.69(9) ?
    C18 C19 H19 . . 120.2 ?
    C14 C19 H19 . . 120.2 ?
    O4 C20 O5 . . 123.61(9) ?
    O4 C20 C17 . . 122.94(9) ?
    O5 C20 C17 . . 113.45(8) ?
    C21 N3 C23 . . 121.33(9) ?
    C21 N3 C22 . . 120.97(9) ?
    C23 N3 C22 . . 117.53(9) ?
    O6 C21 N3 . . 123.87(10) ?
    O6 C21 H21 . . 118.1 ?
    N3 C21 H21 . . 118.1 ?
    N3 C22 H22A . . 109.5 ?
    N3 C22 H22B . . 109.5 ?
    H22A C22 H22B . . 109.5 ?
    N3 C22 H22C . . 109.5 ?
    H22A C22 H22C . . 109.5 ?
    H22B C22 H22C . . 109.5 ?
    N3 C23 H23A . . 109.5 ?
    N3 C23 H23B . . 109.5 ?
    H23A C23 H23B . . 109.5 ?
    N3 C23 H23C . . 109.5 ?
    H23A C23 H23C . . 109.5 ?
    H23B C23 H23C . . 109.5 ?
loop_
    _geom_torsion_atom_site_label_1
    _geom_torsion_atom_site_label_2
    _geom_torsion_atom_site_label_3
    _geom_torsion_atom_site_label_4
    _geom_torsion_site_symmetry_1
    _geom_torsion_site_symmetry_2
    _geom_torsion_site_symmetry_3
    _geom_torsion_site_symmetry_4
    _geom_torsion
    _geom_torsion_publ_flag
    C14 N2 C1 N1 . . . . -179.41(8) ?
    C14 N2 C1 S1 . . . . -1.09(14) ?
    C3 N1 C1 N2 . . . . 176.75(9) ?
    C2 N1 C1 N2 . . . . -0.86(14) ?
    C3 N1 C1 S1 . . . . -1.85(10) ?
    C2 N1 C1 S1 . . . . -179.46(7) ?
    C4 S1 C1 N2 . . . . -177.56(9) ?
    C4 S1 C1 N1 . . . . 0.90(7) ?
    C1 N1 C3 O1 . . . . -176.93(8) ?
    C2 N1 C3 O1 . . . . 0.67(14) ?
    C1 N1 C3 C4 . . . . 1.95(11) ?
    C2 N1 C3 C4 . . . . 179.54(8) ?
    O1 C3 C4 C5 . . . . -0.48(14) ?
    N1 C3 C4 C5 . . . . -179.32(8) ?
    O1 C3 C4 S1 . . . . 177.69(8) ?
    N1 C3 C4 S1 . . . . -1.15(9) ?
    C1 S1 C4 C5 . . . . 178.01(10) ?
    C1 S1 C4 C3 . . . . 0.14(7) ?
    C3 C4 C5 C6 . . . . 178.92(9) ?
    S1 C4 C5 C6 . . . . 1.18(17) ?
    C4 C5 C6 C11 . . . . -170.63(10) ?
    C4 C5 C6 C7 . . . . 9.84(17) ?
    C11 C6 C7 C8 . . . . -0.36(13) ?
    C5 C6 C7 C8 . . . . 179.15(9) ?
    C12 O2 C8 C7 . . . . 0.83(14) ?
    C12 O2 C8 C9 . . . . -178.67(8) ?
    C6 C7 C8 O2 . . . . -178.13(9) ?
    C6 C7 C8 C9 . . . . 1.34(14) ?
    O2 C8 C9 O3 . . . . -0.99(13) ?
    C7 C8 C9 O3 . . . . 179.48(9) ?
    O2 C8 C9 C10 . . . . 178.36(9) ?
    C7 C8 C9 C10 . . . . -1.18(14) ?
    O3 C9 C10 C11 . . . . 179.38(9) ?
    C8 C9 C10 C11 . . . . 0.01(14) ?
    C9 C10 C11 C6 . . . . 0.98(15) ?
    C7 C6 C11 C10 . . . . -0.81(14) ?
    C5 C6 C11 C10 . . . . 179.63(9) ?
    C8 O2 C12 C13 . . . . 178.41(8) ?
    C1 N2 C14 C19 . . . . 108.96(11) ?
    C1 N2 C14 C15 . . . . -77.22(13) ?
    C19 C14 C15 C16 . . . . 0.23(15) ?
    N2 C14 C15 C16 . . . . -173.49(9) ?
    C14 C15 C16 C17 . . . . 0.20(15) ?
    C15 C16 C17 C18 . . . . -0.59(15) ?
    C15 C16 C17 C20 . . . . 178.47(9) ?
    C16 C17 C18 C19 . . . . 0.56(14) ?
    C20 C17 C18 C19 . . . . -178.48(9) ?
    C17 C18 C19 C14 . . . . -0.13(15) ?
    C15 C14 C19 C18 . . . . -0.27(15) ?
    N2 C14 C19 C18 . . . . 173.62(9) ?
    C16 C17 C20 O4 . . . . 1.91(15) ?
    C18 C17 C20 O4 . . . . -179.04(10) ?
    C16 C17 C20 O5 . . . . -177.34(9) ?
    C18 C17 C20 O5 . . . . 1.71(13) ?
    C23 N3 C21 O6 . . . . -175.35(10) ?
    C22 N3 C21 O6 . . . . -0.22(16) ?
loop_
    _geom_hbond_atom_site_label_D
    _geom_hbond_atom_site_label_H
    _geom_hbond_atom_site_label_A
    _geom_hbond_site_symmetry_A
    _geom_hbond_distance_DH
    _geom_hbond_distance_HA
    _geom_hbond_distance_DA
    _geom_hbond_angle_DHA
    O5 H5o O6 . 0.84 1.73 2.5529(10) 167.1
    O3 H3o O4 2_576 0.84 2.05 2.7386(11) 138.9
data_global
_journal_date_recd_electronic     2012-11-12
_journal_date_accepted     2012-11-17
_journal_name_full     'Acta Crystallographica, Section E'
_journal_year     2012
_journal_volume     68
_journal_issue     12
_journal_page_first     o3417
_journal_page_last     o3418
_journal_paper_category     QO
_journal_paper_doi     10.1107/S1600536812047307
_journal_coeditor_code     FK2066
_publ_contact_author_name     'Kurt Mereiter'
_publ_contact_author_address
;
Institute of Chemical Technology and Analytics,
Vienna University of Technology,
Getreidemarkt 9/164, A-1060 Vienna, Austria
;
_publ_contact_author_email     'kurt.mereiter@tuwien.ac.at'
_publ_contact_author_fax     '43 1 58801 17199'
_publ_contact_author_phone     '43 1 58801 17111'
_publ_section_title
;\
4-({(<i>Z</i>)-5-[(<i>Z</i>)-3-Ethoxy-4-hydroxybenzylidene]-3-methyl-4-oxo-1,3-\
thiazolidin-2-ylidene}amino)benzoic acid dimethylformamide monosolvate
;
loop_
    _publ_author_name
    _publ_author_footnote
    _publ_author_address
    'Kosma, Paul' .
;
Department of Chemistry
University of Natural Resources and Life Sciences
Muthgasse 18
A-1190 Vienna
Austria
;
    'Selzer, Edgar ' .
;
University Clinic of Radiotherapy
Medical University Vienna
W\"ahringer G\"urtel 18-20
A-1090 Vienna
Austria
;
    'Mereiter, Kurt' .
;
Institute of Chemical Technologies and Analytics
Vienna University of Technology
Getreidemarkt 9/164SC
A-1060 Vienna
Austria
;
