# Supplementary material for: 4-({(Z)-5-[(Z)-3-Eth­oxy-4-hy­droxy­benzyl­idene]-3-methyl-4-oxo-1,3-thia­zolidin-2-yl­idene}amino)­benzoic acid dimethyl­formamide monosolvate
Source: Acta Crystallogr Sect E Struct Rep Online. 2012 Nov 24;68(Pt 12):o3417–8. doi: 10.1107/S1600536812047307 (PMC3589002; doi:10.1107/S1600536812047307)
Supplement: Supplementary file 2 [file e-68-o3417-Isup2.hkl]

# 
# h,k,l, Fc-squared, Fo-squared, sigma(Fo-squared) and status flag 
# 
data_I
_shelx_title '1618 in P-1,  C20H18N2O5S+DMF' 
_shelx_refln_list_code          4 
_shelx_F_calc_maximum      181.63 
_exptl_crystal_F_000       496.00 
_reflns_d_resolution_high  0.7108 
 
loop_ 
 _symmetry_equiv_pos_as_xyz 
 'x, y, z' 
 '-x, -y, -z' 
 
_cell_length_a     7.7532 
_cell_length_b     9.3081 
_cell_length_c    15.6969 
_cell_angle_alpha  86.390 
_cell_angle_beta   89.813 
_cell_angle_gamma  87.656 
 
_shelx_F_squared_multiplier     1.000 
 
loop_ 
 _refln_index_h 
 _refln_index_k 
 _refln_index_l 
 _refln_F_squared_calc 
 _refln_F_squared_meas 
 _refln_F_squared_sigma 
 _refln_observed_status 
   1   0   0     6118.97     6535.06    113.24 o 
   2   0   0      667.05      666.03      7.96 o 
   3   0   0       58.85       73.17      1.02 o 
   4   0   0      233.86      280.09      3.50 o 
   5   0   0      760.00      810.88      9.80 o 
   6   0   0      199.47      200.66      2.88 o 
   7   0   0      720.66      720.53     13.09 o 
   8   0   0       51.45       48.31      2.59 o 
   9   0   0       31.73       30.23      1.85 o 
  10   0   0      117.91      116.97      5.70 o 
 -10   1   0      208.38      222.88      9.05 o 
  -9   1   0       37.67       39.95      2.00 o 
  -8   1   0       29.62       30.64      1.85 o 
  -7   1   0     1220.58     1169.49     21.12 o 
  -6   1   0       35.03       42.20      0.83 o 
  -5   1   0      564.55      529.98      6.47 o 
  -4   1   0     1221.50     1384.62     16.52 o 
  -3   1   0       77.60       87.64      1.30 o 
  -2   1   0      353.30      346.11      3.94 o 
  -1   1   0     2728.46     2712.11     55.19 o 
   0   1   0        8.46        8.05      0.19 o 
   1   1   0      466.86      487.08      6.28 o 
   2   1   0      394.25      359.94      4.39 o 
   3   1   0       74.01       63.25      1.03 o 
   4   1   0      700.42      763.73     10.07 o 
   5   1   0        3.58        6.27      0.32 o 
   6   1   0       82.53       85.03      1.44 o 
   7   1   0      411.34      399.93      6.34 o 
   8   1   0     2262.87     2150.88     46.31 o 
   9   1   0      193.42      187.06      5.20 o 
  10   1   0        7.70        8.73      1.42 o 
 -10   2   0       35.08       45.58      2.37 o 
  -9   2   0       18.01       17.02      1.28 o 
  -8   2   0       73.85       76.08      2.25 o 
  -7   2   0       46.02       39.28      1.41 o 
  -6   2   0        2.08        3.90      0.37 o 
  -5   2   0       25.99       29.98      0.66 o 
  -4   2   0     1429.05     1586.78     17.64 o 
  -3   2   0     8856.74     9308.59    127.54 o 
  -2   2   0     4167.80     4143.78     45.10 o 
  -1   2   0       61.20       72.50      1.07 o 
   0   2   0       27.54       23.48      0.38 o 
   1   2   0     6212.58     6555.02     71.92 o 
   2   2   0      155.20      137.97      1.66 o 
   3   2   0        0.25        1.28      0.24 o 
   4   2   0      202.06      214.90      2.72 o 
   5   2   0       87.87       97.21      1.42 o 
   6   2   0       99.60       97.70      1.99 o 
   7   2   0       28.29       29.53      0.96 o 
   8   2   0       26.97       22.62      1.66 o 
   9   2   0      131.12      131.47      4.03 o 
  10   2   0      183.03      188.85      6.87 o 
 -10   3   0       50.49       50.17      2.61 o 
  -9   3   0       83.54       86.98      3.08 o 
  -8   3   0        7.14        4.66      1.34 o 
  -7   3   0       27.39       17.62      1.68 o 
  -6   3   0      788.14      798.69     10.58 o 
  -5   3   0      595.26      537.92      6.60 o 
  -4   3   0       55.69       77.53      1.16 o 
  -3   3   0        5.73        6.25      0.32 o 
  -2   3   0     2848.87     3273.93     42.00 o 
  -1   3   0      108.71       96.31      1.21 o 
   0   3   0     1475.98     1415.17     15.49 o 
   1   3   0     1035.88     1174.21     12.03 o 
   2   3   0      394.43      419.10      4.45 o 
   3   3   0      204.23      199.34      2.23 o 
   4   3   0      475.23      442.57      5.07 o 
   5   3   0     1868.72     1979.57     25.79 o 
   6   3   0      157.31      168.97      2.90 o 
   7   3   0      285.06      278.17      4.50 o 
   8   3   0      116.88      111.22      2.61 o 
   9   3   0        5.45        7.52      1.51 o 
  10   3   0      120.38      117.70      4.03 o 
 -10   4   0        1.18       -1.01      1.18 o 
  -9   4   0      112.20      122.16      3.91 o 
  -8   4   0       14.02       10.40      1.18 o 
  -7   4   0        1.27        0.57      0.80 o 
  -6   4   0        9.81       11.29      0.85 o 
  -5   4   0      151.93      133.40      2.09 o 
  -4   4   0      810.80      784.20     11.72 o 
  -3   4   0       14.96       18.20      0.53 o 
  -2   4   0      277.44      341.29      4.19 o 
  -1   4   0      146.34      166.10      2.37 o 
   0   4   0      167.02      185.52      2.32 o 
   1   4   0        2.68        0.72      0.25 o 
   2   4   0      689.13      679.63      7.55 o 
   3   4   0       28.75       34.13      0.64 o 
   4   4   0      117.38      131.86      1.71 o 
   5   4   0       16.62       18.30      0.99 o 
   6   4   0       69.54       72.96      1.69 o 
   7   4   0      494.25      470.30      9.09 o 
   8   4   0      160.28      158.04      2.95 o 
   9   4   0      135.04      122.67      4.52 o 
  10   4   0       57.03       55.45      2.72 o 
  -9   5   0      100.10      109.35      3.55 o 
  -8   5   0      269.76      267.13      6.75 o 
  -7   5   0      159.75      150.77      4.27 o 
  -6   5   0      187.72      168.10      2.62 o 
  -5   5   0      215.90      175.62      2.65 o 
  -4   5   0       16.91       17.21      0.84 o 
  -3   5   0       66.53       51.68      1.01 o 
  -1   5   0        0.04       -0.19      0.25 o 
   0   5   0      242.80      256.51      3.80 o 
   1   5   0       69.35       69.23      1.02 o 
   2   5   0      219.43      229.29      2.95 o 
   3   5   0      669.20      679.57      8.15 o 
   4   5   0      433.94      434.62      5.48 o 
   5   5   0       83.84       90.71      1.86 o 
   6   5   0        0.15        0.27      0.53 o 
   7   5   0        2.39        3.51      0.57 o 
   8   5   0      143.02      140.38      2.70 o 
   9   5   0       12.85       13.16      1.53 o 
  10   5   0       46.53       45.66      2.48 o 
  -9   6   0        6.59        5.03      1.42 o 
  -8   6   0       10.63       10.43      1.42 o 
  -7   6   0       65.13       57.81      3.02 o 
  -6   6   0      320.25      286.07      5.18 o 
  -5   6   0       16.94       13.01      0.78 o 
  -4   6   0      100.30      112.02      2.32 o 
  -3   6   0        0.03        0.72      0.52 o 
  -2   6   0       19.25       18.11      0.82 o 
  -1   6   0      893.81      859.72     12.51 o 
   0   6   0       41.25       41.77      0.86 o 
   1   6   0       99.42      132.29      1.73 o 
   2   6   0      537.36      574.68      6.13 o 
   3   6   0       84.56       81.48      1.36 o 
   4   6   0      510.73      493.25      7.62 o 
   5   6   0       99.23       94.82      1.76 o 
   6   6   0      259.76      252.71      4.30 o 
   7   6   0       47.00       48.58      1.42 o 
   8   6   0        7.18        4.71      0.74 o 
   9   6   0        2.25        0.41      1.01 o 
  -8   7   0       10.63        8.05      1.42 o 
  -7   7   0        8.43        9.91      1.84 o 
  -6   7   0       67.26       60.08      1.39 o 
  -5   7   0      776.16      686.76     10.63 o 
  -4   7   0       54.08       61.23      1.55 o 
  -3   7   0        7.18        7.32      0.67 o 
  -2   7   0      330.09      336.10      4.32 o 
  -1   7   0       66.47       64.32      1.21 o 
   0   7   0        1.54        1.84      0.41 o 
   1   7   0      510.91      520.01      5.93 o 
   2   7   0     1284.42     1292.16     14.45 o 
   3   7   0      355.87      328.67      4.32 o 
   4   7   0       26.41       26.50      1.00 o 
   5   7   0        5.46        5.29      0.56 o 
   6   7   0        0.98        1.99      0.61 o 
   7   7   0      157.14      152.46      2.91 o 
   8   7   0       37.36       36.43      1.32 o 
   9   7   0       19.39       16.89      1.08 o 
  -8   8   0        0.87       -0.67      2.01 o 
  -7   8   0        2.79        5.12      1.18 o 
  -6   8   0       16.16       14.15      0.80 o 
  -5   8   0       22.06       21.86      1.08 o 
  -4   8   0       38.30       31.70      1.17 o 
  -3   8   0       97.37       92.24      1.96 o 
  -2   8   0      258.05      252.07      3.44 o 
  -1   8   0      937.91      909.15     11.07 o 
   0   8   0      185.59      167.41      2.41 o 
   1   8   0       21.58       26.96      0.96 o 
   2   8   0      164.61      155.40      2.15 o 
   3   8   0      461.32      463.09      5.96 o 
   4   8   0      139.75      130.51      2.37 o 
   5   8   0       46.42       48.40      1.33 o 
   6   8   0      128.26      125.97      3.58 o 
   7   8   0        6.59        6.26      0.84 o 
   8   8   0       16.83       15.59      1.08 o 
  -7   9   0      191.48      181.02      5.33 o 
  -6   9   0      106.59      107.19      2.11 o 
  -5   9   0       23.78       24.09      1.35 o 
  -4   9   0       15.35       12.37      1.25 o 
  -3   9   0        8.28        7.83      0.78 o 
  -2   9   0      249.40      240.94      4.15 o 
  -1   9   0     3893.07     3859.50     45.03 o 
   0   9   0       46.85       43.33      0.99 o 
   1   9   0       25.86       26.41      1.01 o 
   2   9   0        2.26        1.23      0.55 o 
   3   9   0       12.77       10.48      0.68 o 
   4   9   0      205.75      192.01      3.86 o 
   5   9   0      321.66      324.05      7.50 o 
   6   9   0      130.31      122.37      2.63 o 
   7   9   0       55.82       54.57      2.18 o 
   8   9   0       17.49       16.77      1.12 o 
  -6  10   0       88.23       95.80      2.02 o 
  -5  10   0      316.52      336.53      6.64 o 
  -4  10   0      169.51      169.30      3.87 o 
  -3  10   0       39.79       41.89      1.46 o 
  -2  10   0      253.80      240.09      4.00 o 
  -1  10   0        5.80        6.70      0.71 o 
   0  10   0      186.54      183.96      3.02 o 
   1  10   0      195.70      190.86      2.89 o 
   2  10   0       13.51        9.86      0.80 o 
   3  10   0        3.59        4.87      0.71 o 
   4  10   0       79.48       81.45      2.09 o 
   5  10   0       14.88       13.38      0.86 o 
   6  10   0      126.03      130.57      2.83 o 
   7  10   0      416.02      420.05     10.19 o 
  -5  11   0        4.11        2.88      1.09 o 
  -4  11   0      178.15      197.20      3.39 o 
  -3  11   0       62.79       60.87      1.58 o 
  -2  11   0       21.75       23.94      2.72 o 
  -1  11   0       22.27       20.36      1.35 o 
   0  11   0       79.89       76.25      1.89 o 
   1  11   0       78.11       78.06      1.79 o 
   2  11   0      209.83      213.95      3.28 o 
   3  11   0       56.25       60.06      1.58 o 
   4  11   0        4.05        4.62      0.78 o 
   5  11   0       10.41       12.28      1.40 o 
   6  11   0       36.93       35.81      1.80 o 
  -3  12   0        1.57        2.44      1.02 o 
  -2  12   0       79.93       81.43      2.58 o 
  -1  12   0       28.69       29.88      2.36 o 
   0  12   0       75.23       73.44      2.72 o 
   1  12   0       57.13       57.30      1.55 o 
   2  12   0       21.32       18.74      1.07 o 
   3  12   0        1.69        2.19      0.72 o 
   4  12   0       89.98       95.90      2.21 o 
   0  13   0       31.53       35.03      2.25 o 
   1  13   0       73.33       80.37      1.84 o 
  -1 -13   1       24.45       26.34      1.89 o 
   0 -13   1        0.16        0.46      1.63 o 
  -4 -12   1        1.37        0.42      0.84 o 
  -3 -12   1       31.09       28.11      1.25 o 
  -2 -12   1        7.01        7.05      0.90 o 
  -1 -12   1       19.77       19.45      1.02 o 
   0 -12   1       70.44       70.16      3.13 o 
   1 -12   1       70.74       66.24      2.25 o 
   2 -12   1       49.71       51.10      2.57 o 
   3 -12   1       42.04       42.89      1.92 o 
  -6 -11   1        0.03        0.45      0.97 o 
  -5 -11   1       36.22       34.54      1.64 o 
  -4 -11   1       23.41       24.05      1.13 o 
  -3 -11   1        6.35        5.64      0.68 o 
  -2 -11   1      130.56      128.15      2.45 o 
  -1 -11   1       75.05       72.23      1.70 o 
   0 -11   1      970.65      938.33     12.67 o 
   1 -11   1      130.68      126.25      5.08 o 
   2 -11   1        6.44        6.73      0.84 o 
   3 -11   1       17.39       16.50      1.08 o 
   4 -11   1        7.50        7.62      0.83 o 
   5 -11   1        2.02        0.65      1.04 o 
  -7 -10   1        0.98       -0.08      0.87 o 
  -6 -10   1       50.78       51.24      1.70 o 
  -5 -10   1       24.18       23.11      1.07 o 
  -4 -10   1        4.97        5.06      0.74 o 
  -3 -10   1       28.80       25.61      1.07 o 
  -2 -10   1       49.63       49.91      1.23 o 
  -1 -10   1        0.41        0.00      0.60 o 
   0 -10   1      176.45      173.60      2.91 o 
   1 -10   1      193.34      197.78      3.85 o 
   2 -10   1       19.21       17.52      1.01 o 
   3 -10   1      120.76      119.63      2.30 o 
   4 -10   1       49.25       53.27      1.63 o 
   5 -10   1        2.88        2.70      0.78 o 
   6 -10   1      162.30      179.45      3.13 o 
  -8  -9   1        6.14        4.25      0.99 o 
  -7  -9   1       56.99       56.23      1.81 o 
  -6  -9   1        3.95        1.64      0.74 o 
  -5  -9   1        0.45       -0.50      0.65 o 
  -4  -9   1       89.70       85.15      1.64 o 
  -3  -9   1       28.41       34.01      1.13 o 
  -2  -9   1       40.65       45.94      1.41 o 
  -1  -9   1      150.97      138.91      2.76 o 
   0  -9   1      145.92      136.79      2.12 o 
   1  -9   1        3.69        4.68      0.90 o 
   2  -9   1      439.90      416.33      5.96 o 
   3  -9   1      103.34       93.52      2.13 o 
   4  -9   1        1.88        1.68      0.67 o 
   5  -9   1       49.15       51.50      1.63 o 
   6  -9   1       38.74       36.83      1.61 o 
   7  -9   1        0.99       -0.34      1.18 o 
  -8  -8   1        1.68        2.09      0.82 o 
  -7  -8   1        1.60        0.17      0.67 o 
  -6  -8   1      171.70      177.06      3.34 o 
  -5  -8   1      707.41      695.91     16.16 o 
  -4  -8   1        0.10       -0.27      0.52 o 
  -3  -8   1      401.37      385.03      6.08 o 
  -2  -8   1      470.49      475.14      6.05 o 
  -1  -8   1       19.58       16.05      0.65 o 
   0  -8   1      467.55      441.76      5.56 o 
   1  -8   1       87.07       84.14      1.46 o 
   2  -8   1        1.26        1.30      0.54 o 
   3  -8   1      114.80      109.16      2.30 o 
   4  -8   1      109.28      111.55      2.34 o 
   5  -8   1      213.04      193.83      3.55 o 
   6  -8   1       39.54       40.92      1.37 o 
   7  -8   1       11.29       11.16      2.51 o 
   8  -8   1      352.30      372.45     10.89 o 
  -9  -7   1       82.06       78.94      2.31 o 
  -8  -7   1        0.79        0.54      0.74 o 
  -7  -7   1       22.03       22.65      1.08 o 
  -6  -7   1       16.73       16.88      0.91 o 
  -5  -7   1       27.91       26.57      1.36 o 
  -4  -7   1      210.02      209.85      3.85 o 
  -3  -7   1      211.79      214.32      2.96 o 
  -2  -7   1       62.76       60.81      1.05 o 
  -1  -7   1        3.15        4.64      0.44 o 
   0  -7   1      190.18      170.53      2.21 o 
   1  -7   1       36.50       37.33      0.85 o 
   2  -7   1      175.22      178.69      2.67 o 
   3  -7   1      430.83      426.59      6.78 o 
   4  -7   1       91.16       87.89      1.96 o 
   5  -7   1       48.47       43.88      1.32 o 
   6  -7   1      188.59      169.85      2.78 o 
   7  -7   1       31.77       37.05      2.13 o 
   8  -7   1       83.74       73.65      2.96 o 
  -9  -6   1       41.04       43.31      1.45 o 
  -8  -6   1      199.58      193.30      6.29 o 
  -7  -6   1      244.31      231.44      4.05 o 
  -6  -6   1        2.12        1.51      0.57 o 
  -5  -6   1       28.53       31.76      0.95 o 
  -4  -6   1      205.85      200.85      2.80 o 
  -3  -6   1       96.94       87.54      1.91 o 
  -2  -6   1       22.31       12.79      0.70 o 
  -1  -6   1       48.55       47.13      0.83 o 
   0  -6   1       36.13       37.40      0.67 o 
   1  -6   1       51.36       55.19      1.04 o 
   2  -6   1        4.55        3.78      0.41 o 
   3  -6   1       43.09       43.69      1.21 o 
   4  -6   1        1.76        1.80      0.57 o 
   5  -6   1      349.94      291.89      4.81 o 
   6  -6   1      244.42      258.65      3.78 o 
   7  -6   1      113.75      108.83      3.85 o 
   8  -6   1       17.20       15.93      1.68 o 
   9  -6   1        9.69        7.37      1.42 o 
 -10  -5   1       12.46       12.57      1.66 o 
  -9  -5   1        0.22        0.26      0.83 o 
  -8  -5   1        2.15        1.68      0.70 o 
  -7  -5   1       22.86       23.75      1.04 o 
  -6  -5   1       24.12       17.66      0.91 o 
  -5  -5   1        1.38        1.48      0.59 o 
  -4  -5   1       29.50       35.35      0.86 o 
  -3  -5   1      188.20      204.17      2.49 o 
  -2  -5   1       62.65       76.86      1.12 o 
  -1  -5   1       60.95       58.81      0.93 o 
   0  -5   1      438.57      428.73      4.83 o 
   1  -5   1       98.38       66.12      1.27 o 
   2  -5   1      202.35      190.96      2.50 o 
   3  -5   1      148.87      148.43      2.30 o 
   4  -5   1       27.27       26.77      0.95 o 
   5  -5   1       21.18       25.98      0.95 o 
   6  -5   1        0.08        0.89      0.43 o 
   7  -5   1       25.09       28.32      1.77 o 
   8  -5   1       70.61       67.07      2.72 o 
   9  -5   1       78.29       80.29      3.08 o 
 -10  -4   1       33.46       36.45      2.24 o 
  -9  -4   1        0.19       -1.42      0.95 o 
  -8  -4   1      127.32      122.39      2.47 o 
  -7  -4   1       13.53        9.62      0.99 o 
  -6  -4   1       28.79       31.22      1.08 o 
  -5  -4   1      464.94      468.42      8.96 o 
  -4  -4   1       91.67       70.55      1.06 o 
  -3  -4   1       92.56      109.10      1.42 o 
  -2  -4   1        4.78        3.77      0.31 o 
  -1  -4   1       22.40       23.28      0.53 o 
   0  -4   1      121.37      126.57      1.59 o 
   1  -4   1        0.02        0.06      0.27 o 
   2  -4   1      976.25     1036.84     12.30 o 
   3  -4   1      683.26      746.20      8.92 o 
   4  -4   1       41.11       36.59      1.26 o 
   5  -4   1      348.98      316.14      4.39 o 
   6  -4   1       22.68       18.62      0.71 o 
   7  -4   1      139.72      146.64      4.14 o 
   8  -4   1      120.08      116.93      3.85 o 
   9  -4   1       27.73       38.75      2.13 o 
  10  -4   1       23.94       25.59      2.51 o 
 -10  -3   1        5.06        5.88      1.51 o 
  -9  -3   1        3.23        2.35      1.18 o 
  -8  -3   1      204.76      207.52      3.61 o 
  -7  -3   1       55.45       58.95      1.45 o 
  -6  -3   1        1.23        0.42      0.37 o 
  -5  -3   1        0.94        1.77      0.44 o 
  -4  -3   1      641.44      732.85      8.81 o 
  -3  -3   1      193.87      165.64      2.11 o 
  -2  -3   1      699.10      677.51      8.04 o 
  -1  -3   1      171.84      177.68      2.08 o 
   0  -3   1     2118.24     2163.97     22.01 o 
   1  -3   1      585.36      656.94      8.51 o 
   2  -3   1      591.24      654.26      7.77 o 
   3  -3   1     1712.73     1969.75     25.80 o 
   4  -3   1        7.91        6.03      0.37 o 
   5  -3   1      106.56       94.59      1.70 o 
   6  -3   1      376.85      347.98      5.54 o 
   7  -3   1        3.54        4.20      0.95 o 
   8  -3   1        0.97        1.68      0.95 o 
   9  -3   1      239.75      256.08      6.64 o 
  10  -3   1      130.52      133.57      4.27 o 
 -10  -2   1        1.91        3.69      1.18 o 
  -9  -2   1       95.96       93.86      3.32 o 
  -8  -2   1       73.50       70.05      2.61 o 
  -7  -2   1      289.77      262.25      3.81 o 
  -6  -2   1       66.25       70.44      1.41 o 
  -5  -2   1      185.70      204.77      3.15 o 
  -4  -2   1      279.47      319.46      3.68 o 
  -3  -2   1      140.54      160.96      2.03 o 
  -2  -2   1      262.21      303.66      3.91 o 
  -1  -2   1     6281.98     6493.79     76.60 o 
   0  -2   1       40.58       42.88      0.57 o 
   1  -2   1        3.75        0.93      0.46 o 
   2  -2   1      306.73      356.57      5.32 o 
   3  -2   1       64.75       63.86      1.29 o 
   4  -2   1        4.79        6.75      0.29 o 
   5  -2   1        5.91        4.10      0.37 o 
   6  -2   1      562.55      550.16      7.56 o 
   7  -2   1       69.78       70.38      1.99 o 
   8  -2   1        1.50        0.89      0.77 o 
   9  -2   1        0.66        0.45      0.77 o 
  10  -2   1       81.39       85.81      3.08 o 
 -10  -1   1       69.34       76.84      2.96 o 
  -9  -1   1        0.45       -0.67      0.95 o 
  -8  -1   1      199.03      202.92      5.88 o 
  -7  -1   1      555.64      553.86      9.53 o 
  -6  -1   1       96.31       86.96      1.56 o 
  -5  -1   1      491.89      461.56      5.73 o 
  -4  -1   1      505.45      473.44      5.82 o 
  -3  -1   1      169.56      179.66      2.11 o 
  -2  -1   1      687.54      699.39      7.71 o 
  -1  -1   1     2814.23     2826.35     30.97 o 
   0  -1   1      169.47      166.98      2.33 o 
   1  -1   1      464.43      447.14      6.57 o 
   2  -1   1      309.34      347.45      4.73 o 
   3  -1   1      247.36      227.28      2.81 o 
   5  -1   1      664.46      666.73      8.09 o 
   6  -1   1      305.68      315.58      4.47 o 
   7  -1   1     1509.31     1515.85     26.69 o 
   8  -1   1       83.62       82.65      2.25 o 
   9  -1   1       28.53       33.45      1.90 o 
  10  -1   1       41.48       48.60      3.69 o 
 -10   0   1       11.72       13.74      2.35 o 
  -9   0   1       60.33       57.91      1.99 o 
  -8   0   1      171.41      162.26      3.54 o 
  -7   0   1      317.86      302.17      4.31 o 
  -6   0   1       23.32       27.07      0.85 o 
  -5   0   1       52.08       57.31      0.96 o 
  -4   0   1      619.11      710.35      8.58 o 
  -3   0   1       36.87       17.22      0.46 o 
  -2   0   1      287.41      243.81      3.38 o 
  -1   0   1     2248.82     2328.26     30.25 o 
   1   0   1     1762.13     1883.97     28.14 o 
   2   0   1        5.58        4.96      0.34 o 
   3   0   1       11.81       13.60      0.34 o 
   4   0   1      515.26      545.97      6.63 o 
   5   0   1      195.37      224.86      2.68 o 
   6   0   1      326.35      327.45      3.87 o 
   7   0   1     1241.70     1231.13     21.79 o 
   8   0   1      209.63      202.68      4.32 o 
   9   0   1        1.30        0.53      2.18 o 
  10   0   1      265.16      277.85     10.73 o 
 -10   1   1       50.89       49.27      3.69 o 
  -9   1   1        4.47        5.14      2.01 o 
  -8   1   1      121.13      115.14      2.77 o 
  -7   1   1      198.83      191.31      3.37 o 
  -6   1   1      550.11      503.77      6.83 o 
  -5   1   1        2.97        4.16      0.35 o 
  -4   1   1       76.19       85.72      1.22 o 
  -3   1   1       88.88       66.16      1.02 o 
  -2   1   1        5.54        0.73      0.14 o 
  -1   1   1       18.81       14.07      0.77 o 
   0   1   1      908.47      971.19     12.45 o 
   1   1   1      376.75      400.33      5.26 o 
   2   1   1      937.05      910.89     10.94 o 
   3   1   1       23.55       32.02      0.88 o 
   4   1   1      139.18      180.24      2.36 o 
   5   1   1      238.35      233.53      2.81 o 
   6   1   1      538.48      533.00      6.58 o 
   7   1   1      895.89      909.78     16.25 o 
   8   1   1       99.13       89.57      3.08 o 
   9   1   1        7.70        8.30      1.18 o 
  10   1   1       16.06       15.17      1.53 o 
 -10   2   1        7.61        4.76      1.51 o 
  -9   2   1       31.24       27.73      1.47 o 
  -8   2   1        4.65        5.78      0.89 o 
  -7   2   1       62.11       65.57      2.71 o 
  -6   2   1      240.49      240.96      3.69 o 
  -5   2   1     1154.04     1156.95     14.94 o 
  -4   2   1     1650.51     1827.52     20.18 o 
  -3   2   1      135.25      139.49      1.79 o 
  -2   2   1     1614.67     1710.64     20.26 o 
  -1   2   1      305.87      306.51      3.74 o 
   0   2   1     2963.17     2977.87     39.19 o 
   1   2   1     3172.97     3353.40     43.00 o 
   2   2   1        0.12        1.55      0.19 o 
   3   2   1      173.11      196.84      2.31 o 
   4   2   1      511.62      543.39      6.93 o 
   5   2   1      882.26      896.15     10.11 o 
   6   2   1       21.23       18.86      0.62 o 
   7   2   1       59.01       58.82      1.74 o 
   8   2   1        0.13        0.50      0.95 o 
   9   2   1       88.51       83.49      3.18 o 
  10   2   1        0.20       -1.12      1.05 o 
 -10   3   1        7.94        9.94      3.18 o 
  -9   3   1      190.97      198.48      5.45 o 
  -8   3   1      180.65      183.53      4.98 o 
  -7   3   1       96.17       83.01      2.61 o 
  -6   3   1      188.44      168.89      2.54 o 
  -5   3   1        8.31        7.06      0.40 o 
  -4   3   1       57.51       56.98      0.92 o 
  -3   3   1        5.35        3.35      0.28 o 
  -2   3   1      131.59      116.40      1.76 o 
  -1   3   1      715.76      698.55      8.34 o 
   0   3   1      262.17      270.93      3.37 o 
   1   3   1      236.54      216.03      2.51 o 
   2   3   1      164.68      147.69      1.95 o 
   3   3   1       22.24       13.33      0.36 o 
   4   3   1     2327.91     2473.27     28.28 o 
   5   3   1       15.79       11.14      0.43 o 
   6   3   1       93.37      112.93      2.45 o 
   7   3   1        0.32        0.42      0.48 o 
   8   3   1       23.51       19.56      1.53 o 
   9   3   1        2.88        2.05      1.17 o 
  10   3   1       65.17       66.55      2.84 o 
 -10   4   1        1.45       -0.50      1.18 o 
  -9   4   1        0.76        1.34      1.18 o 
  -8   4   1       36.01       33.42      1.90 o 
  -7   4   1       54.33       59.75      2.37 o 
  -6   4   1       44.49       43.08      1.02 o 
  -5   4   1       39.73       33.23      0.85 o 
  -4   4   1       37.73       30.74      1.16 o 
  -3   4   1      868.15      973.70     10.75 o 
  -2   4   1       37.56       42.06      0.81 o 
  -1   4   1       47.36       46.86      0.86 o 
   0   4   1      178.98      181.72      2.39 o 
   1   4   1      189.95      196.91      2.50 o 
   2   4   1      204.83      179.95      2.36 o 
   3   4   1      418.59      386.23      4.80 o 
   4   4   1      599.54      633.00      7.21 o 
   5   4   1        4.48        3.00      0.57 o 
   6   4   1      313.34      290.95      4.99 o 
   7   4   1      287.88      281.54      4.57 o 
   8   4   1      107.58      108.55      2.61 o 
   9   4   1       37.01       40.72      2.13 o 
  10   4   1      165.92      161.17      5.53 o 
  -9   5   1      107.66      121.95      4.03 o 
  -8   5   1       83.97       92.53      4.19 o 
  -7   5   1       65.47       57.27      3.33 o 
  -6   5   1      359.60      290.87      4.18 o 
  -5   5   1      266.36      270.97      3.91 o 
  -4   5   1      425.16      456.32      8.22 o 
  -3   5   1       71.21       62.02      1.07 o 
  -2   5   1        0.60        1.68      0.30 o 
  -1   5   1       22.52       34.41      0.64 o 
   0   5   1      169.47      168.61      2.87 o 
   1   5   1        8.82        5.22      0.33 o 
   2   5   1       48.21       45.41      0.84 o 
   3   5   1        9.97        8.17      0.41 o 
   4   5   1      155.02      166.80      2.18 o 
   5   5   1      215.85      220.86      4.42 o 
   6   5   1      131.60      125.57      2.14 o 
   7   5   1       60.32       57.87      1.48 o 
   8   5   1       90.57       89.09      1.99 o 
   9   5   1       85.21       77.54      3.08 o 
  10   5   1        8.85        9.77      1.42 o 
  -9   6   1       69.76       68.55      4.86 o 
  -8   6   1       59.10       65.31      5.03 o 
  -7   6   1        0.57        0.74      0.88 o 
  -6   6   1      191.83      164.57      2.65 o 
  -5   6   1      310.90      286.21      4.16 o 
  -4   6   1       12.46       13.79      0.92 o 
  -3   6   1      279.81      285.14      4.10 o 
  -2   6   1       90.71       85.74      2.04 o 
  -1   6   1      519.48      508.45      8.67 o 
   0   6   1       97.02       80.82      1.18 o 
   1   6   1      145.46      142.56      2.80 o 
   2   6   1     1932.26     1991.70     24.68 o 
   3   6   1      432.71      417.48      5.30 o 
   4   6   1      397.55      368.28      6.35 o 
   5   6   1      153.94      152.90      2.54 o 
   6   6   1        0.88        1.58      0.65 o 
   7   6   1        2.93        3.54      0.61 o 
   8   6   1      164.73      162.59      4.06 o 
   9   6   1        3.77        4.96      1.68 o 
  -8   7   1      141.46      145.83      7.37 o 
  -7   7   1       31.56       28.70      1.38 o 
  -6   7   1      263.17      239.86      3.67 o 
  -5   7   1      138.50      109.41      2.00 o 
  -4   7   1      243.61      229.01      4.02 o 
  -3   7   1      142.12      121.99      2.34 o 
  -2   7   1        4.51        1.60      0.43 o 
  -1   7   1       43.58       48.34      0.96 o 
   0   7   1        5.74        5.35      0.44 o 
   1   7   1      238.25      230.01      4.67 o 
   2   7   1      565.49      625.10      7.21 o 
   3   7   1      283.17      271.73      3.87 o 
   4   7   1       81.09       91.18      1.67 o 
   5   7   1       15.01       12.47      0.71 o 
   6   7   1      309.47      292.34      4.40 o 
   7   7   1       19.58       20.02      1.08 o 
   8   7   1        4.25        4.67      0.78 o 
   9   7   1        1.23        2.16      0.74 o 
  -8   8   1      146.27      164.01      4.98 o 
  -7   8   1       23.11       22.82      1.38 o 
  -6   8   1       15.60       20.57      0.91 o 
  -5   8   1       26.28       25.99      1.02 o 
  -4   8   1        3.99        7.91      0.70 o 
  -3   8   1       23.02       23.95      1.04 o 
  -2   8   1       74.62       70.41      1.32 o 
  -1   8   1      815.20      770.61     10.21 o 
   0   8   1      279.55      260.41      3.46 o 
   1   8   1      234.02      233.03      3.51 o 
   2   8   1      146.79      145.01      2.08 o 
   3   8   1        0.13       -0.71      0.47 o 
   4   8   1       23.74       23.45      0.92 o 
   5   8   1      151.38      152.42      2.62 o 
   6   8   1        7.75        5.94      0.78 o 
   7   8   1        7.83        6.47      0.81 o 
   8   8   1       32.83       32.85      1.45 o 
  -7   9   1       70.84       74.84      2.36 o 
  -6   9   1        0.11       -0.82      0.65 o 
  -5   9   1       11.16        9.59      0.75 o 
  -4   9   1       51.32       48.79      2.32 o 
  -3   9   1       11.27        8.80      0.84 o 
  -2   9   1       49.79       45.34      1.77 o 
  -1   9   1      582.08      558.09      7.06 o 
   0   9   1      265.15      255.83      4.40 o 
   1   9   1        0.21       -0.74      0.50 o 
   2   9   1        0.06       -0.17      0.49 o 
   3   9   1      223.22      217.85      3.19 o 
   4   9   1      145.67      140.56      2.80 o 
   5   9   1      144.32      142.08      2.57 o 
   6   9   1       85.74       84.45      2.56 o 
   7   9   1        9.12        7.38      0.95 o 
   8   9   1       58.45       64.27      1.93 o 
  -6  10   1      120.87      129.01      2.47 o 
  -5  10   1       11.72       14.18      0.91 o 
  -4  10   1       15.57       16.45      1.45 o 
  -3  10   1       32.05       31.59      1.29 o 
  -2  10   1       50.72       45.47      1.46 o 
  -1  10   1      574.80      551.95      8.12 o 
   0  10   1       49.35       48.87      1.25 o 
   1  10   1       21.25       18.37      0.92 o 
   2  10   1        0.36        0.67      0.55 o 
   3  10   1        0.89        1.58      0.62 o 
   4  10   1       19.84       21.91      1.17 o 
   5  10   1      162.68      160.62      2.90 o 
   6  10   1       63.70       68.52      3.43 o 
   7  10   1       86.51       87.18      3.39 o 
  -5  11   1      115.49      124.09      2.96 o 
  -4  11   1       11.16       12.04      1.04 o 
  -3  11   1        5.94        4.87      0.87 o 
  -2  11   1       66.43       64.93      2.13 o 
  -1  11   1       13.18       12.64      1.16 o 
   0  11   1       51.88       50.62      1.46 o 
   1  11   1       14.35       14.12      0.82 o 
   2  11   1        0.09       -0.93      0.62 o 
   3  11   1       15.43       14.30      0.95 o 
   4  11   1        2.28        1.19      0.74 o 
   5  11   1       98.03       95.74      2.41 o 
   6  11   1        2.91        2.21      1.02 o 
  -3  12   1        0.45        0.03      1.26 o 
  -2  12   1       11.48       15.08      1.50 o 
  -1  12   1        0.14        0.72      0.89 o 
   0  12   1       79.30       77.22      1.88 o 
   1  12   1       41.16       43.11      2.03 o 
   2  12   1        0.58        0.24      0.65 o 
   3  12   1      154.53      160.36      3.02 o 
   4  12   1        6.67        8.67      1.02 o 
   0  13   1        9.13       10.79      1.41 o 
   1  13   1       11.88       12.83      0.96 o 
  -4 -12   2       21.95       24.41      1.38 o 
  -3 -12   2        8.05        9.87      1.05 o 
  -2 -12   2       58.51       58.48      1.65 o 
  -1 -12   2       53.73       54.59      1.46 o 
   0 -12   2      249.06      243.53      5.22 o 
   1 -12   2        0.98        2.01      0.97 o 
   2 -12   2       39.09       39.26      1.86 o 
   3 -12   2      141.94      145.68      3.08 o 
  -6 -11   2       11.67       15.42      2.68 o 
  -5 -11   2      145.98      151.97      3.72 o 
  -4 -11   2       43.48       42.15      1.55 o 
  -3 -11   2        0.09        0.26      0.68 o 
  -2 -11   2       97.80       89.55      1.98 o 
  -1 -11   2      337.49      329.81      4.60 o 
   0 -11   2      784.56      773.61     10.60 o 
   1 -11   2       90.04       86.49      2.52 o 
   2 -11   2        0.51        0.07      0.87 o 
   3 -11   2        2.70        3.94      0.84 o 
   4 -11   2      127.35      142.04      2.93 o 
   5 -11   2       15.31       11.64      1.08 o 
  -7 -10   2       54.75       56.27      1.87 o 
  -6 -10   2       27.63       25.92      1.32 o 
  -5 -10   2       74.71       74.32      2.64 o 
  -4 -10   2       42.13       40.13      1.31 o 
  -3 -10   2       33.36       34.81      1.28 o 
  -2 -10   2      107.55      108.23      2.13 o 
  -1 -10   2      237.36      222.26      3.96 o 
   0 -10   2      343.78      332.27      4.88 o 
   1 -10   2       66.70       68.66      1.80 o 
   2 -10   2        7.75        6.06      0.74 o 
   3 -10   2        1.33        0.34      0.70 o 
   4 -10   2        5.72        5.77      0.75 o 
   5 -10   2        0.58        0.52      0.62 o 
   6 -10   2       46.41       48.25      2.03 o 
  -8  -9   2        0.55        1.19      0.87 o 
  -7  -9   2       59.55       64.58      1.87 o 
  -6  -9   2      134.04      130.08      2.80 o 
  -5  -9   2      168.63      157.76      2.97 o 
  -4  -9   2      345.69      333.86      5.82 o 
  -3  -9   2      624.60      624.62      9.83 o 
  -2  -9   2       43.03       43.72      1.16 o 
  -1  -9   2       33.53       32.51      1.07 o 
   0  -9   2      321.71      308.18      4.97 o 
   1  -9   2      172.84      180.29      2.92 o 
   2  -9   2        0.03       -0.75      1.02 o 
   3  -9   2      123.40      128.97      3.08 o 
   4  -9   2      127.61      127.80      2.64 o 
   5  -9   2       64.18       48.87      1.59 o 
   6  -9   2        0.97        0.37      0.70 o 
   7  -9   2       28.36       37.32      2.24 o 
  -8  -8   2        2.51        2.44      0.78 o 
  -7  -8   2       20.08       17.53      1.04 o 
  -6  -8   2       16.07       14.79      0.98 o 
  -5  -8   2        0.77        0.27      0.60 o 
  -4  -8   2       14.70       12.43      0.68 o 
  -3  -8   2        7.72        4.73      0.55 o 
  -2  -8   2       10.12        8.92      0.60 o 
  -1  -8   2      111.53      107.39      1.70 o 
   0  -8   2       61.51       59.35      1.21 o 
   1  -8   2       14.40       16.46      0.68 o 
   2  -8   2      718.19      696.62     11.28 o 
   3  -8   2       21.32       18.23      0.95 o 
   4  -8   2      503.16      459.59      7.32 o 
   5  -8   2      126.21      118.37      2.47 o 
   6  -8   2        1.04       -0.21      0.63 o 
   7  -8   2       33.97       36.40      1.67 o 
   8  -8   2        1.60        2.22      1.34 o 
  -9  -7   2       27.25       26.00      1.25 o 
  -8  -7   2       63.97       62.91      1.82 o 
  -7  -7   2       28.68       29.03      1.25 o 
  -6  -7   2       11.32       11.93      0.91 o 
  -5  -7   2     1390.36     1389.67     18.60 o 
  -4  -7   2       61.28       61.45      1.27 o 
  -3  -7   2       53.71       55.79      1.22 o 
  -2  -7   2      136.95      139.23      1.89 o 
  -1  -7   2        5.80        6.16      0.42 o 
   0  -7   2      312.71      336.67      4.64 o 
   1  -7   2      148.37      147.45      2.25 o 
   2  -7   2        5.56        6.65      0.49 o 
   3  -7   2       41.05       43.85      1.74 o 
   4  -7   2       42.63       35.35      1.12 o 
   5  -7   2       34.05       35.82      1.29 o 
   6  -7   2      134.25      135.05      2.62 o 
   7  -7   2      100.76       95.82      2.58 o 
   8  -7   2       62.61       76.60      2.96 o 
  -9  -6   2      203.39      200.30      4.30 o 
  -8  -6   2       23.47       25.82      1.15 o 
  -7  -6   2       37.46       37.18      1.25 o 
  -6  -6   2       90.00       84.77      1.92 o 
  -5  -6   2      378.69      359.44      5.17 o 
  -4  -6   2       17.00       11.70      0.56 o 
  -3  -6   2      111.66       99.84      1.44 o 
  -2  -6   2       27.19       23.43      0.62 o 
  -1  -6   2      224.99      253.35      2.85 o 
   0  -6   2        2.87        6.45      0.35 o 
   1  -6   2      200.27      219.49      2.80 o 
   2  -6   2      589.21      580.84      8.77 o 
   3  -6   2      689.18      664.17     10.13 o 
   4  -6   2      114.10       99.14      1.96 o 
   5  -6   2       77.38       56.58      1.49 o 
   6  -6   2       27.08       22.47      1.02 o 
   7  -6   2       39.46       37.16      1.61 o 
   8  -6   2       52.55       49.84      2.37 o 
   9  -6   2       52.45       50.95      2.61 o 
 -10  -5   2        0.52       -0.50      1.51 o 
  -9  -5   2       40.31       37.67      1.39 o 
  -8  -5   2      241.05      230.13      4.55 o 
  -7  -5   2      113.53      116.07      3.43 o 
  -6  -5   2      285.87      291.12      4.80 o 
  -5  -5   2     1161.78     1148.95     15.28 o 
  -4  -5   2       19.07       17.01      0.56 o 
  -3  -5   2      115.49      122.63      2.17 o 
  -2  -5   2       54.53       36.89      0.90 o 
  -1  -5   2     1451.44     1483.14     16.23 o 
   0  -5   2        6.38       10.27      0.38 o 
   1  -5   2       26.63       22.17      0.54 o 
   2  -5   2      470.19      461.33      5.67 o 
   3  -5   2      338.09      326.42      4.51 o 
   4  -5   2      628.00      621.42      9.46 o 
   5  -5   2       89.34       86.20      1.80 o 
   6  -5   2      348.55      283.46      4.06 o 
   7  -5   2       54.14       54.58      1.99 o 
   8  -5   2        5.44        7.20      1.51 o 
   9  -5   2       58.50       68.21      2.84 o 
 -10  -4   2       55.80       59.53      2.84 o 
  -9  -4   2       61.04       59.14      1.97 o 
  -8  -4   2      153.55      139.56      2.81 o 
  -7  -4   2       97.43       85.32      2.08 o 
  -6  -4   2      373.61      363.64      8.32 o 
  -5  -4   2       81.89       73.54      1.47 o 
  -4  -4   2      129.51      133.21      1.75 o 
  -3  -4   2      182.95      189.68      2.33 o 
  -2  -4   2     1951.69     2153.49     23.53 o 
  -1  -4   2     2560.70     2797.22     30.31 o 
   0  -4   2      621.78      716.35      7.90 o 
   1  -4   2      171.41      175.36      2.25 o 
   2  -4   2     4013.06     4304.80     50.30 o 
   3  -4   2     1655.60     1846.47     20.20 o 
   4  -4   2       72.22       82.00      1.63 o 
   5  -4   2       55.62       61.86      1.40 o 
   6  -4   2      124.90      141.68      2.58 o 
   7  -4   2      139.29      137.71      3.16 o 
   8  -4   2      115.71      114.86      3.55 o 
   9  -4   2       14.55       12.09      1.51 o 
  10  -4   2        9.62       11.41      1.66 o 
 -10  -3   2       81.04       80.22      8.55 o 
  -9  -3   2      644.76      610.12     25.97 o 
  -8  -3   2      833.35      815.18     15.87 o 
  -7  -3   2      107.34      115.16      2.24 o 
  -6  -3   2        0.29       -0.06      0.40 o 
  -5  -3   2      115.67      121.74      1.77 o 
  -4  -3   2       26.13       15.30      0.48 o 
  -3  -3   2      863.33      856.31     11.98 o 
  -2  -3   2       37.65       33.50      0.98 o 
  -1  -3   2       21.81       18.16      0.43 o 
   0  -3   2     1461.13     1441.50     15.61 o 
   1  -3   2     2137.12     2148.94     25.22 o 
   2  -3   2     2829.14     3079.78     33.51 o 
   3  -3   2      285.41      318.95      4.40 o 
   4  -3   2        0.53        0.67      0.30 o 
   5  -3   2      134.01      107.73      1.80 o 
   6  -3   2      513.21      495.07      8.96 o 
   7  -3   2      162.56      150.62      3.35 o 
   8  -3   2       57.86       59.26      4.02 o 
   9  -3   2        0.02       -1.27      1.05 o 
  10  -3   2      363.66      398.36      9.72 o 
 -10  -2   2      183.02      190.50      5.57 o 
  -9  -2   2       79.63       75.93      3.69 o 
  -8  -2   2        0.78       -0.65      0.57 o 
  -7  -2   2       12.08        9.32      0.55 o 
  -6  -2   2      214.14      224.99      3.28 o 
  -5  -2   2      144.40      157.99      2.16 o 
  -4  -2   2       56.10       55.81      0.86 o 
  -3  -2   2       48.25       63.36      0.98 o 
  -2  -2   2     9857.51    10489.92    119.54 o 
  -1  -2   2    32988.25    33515.89   1019.55 o 
   0  -2   2     7942.52     8357.76     90.21 o 
   1  -2   2        5.35        1.97      0.24 o 
   2  -2   2       12.80        5.55      0.30 o 
   3  -2   2     3763.95     4363.38     57.04 o 
   4  -2   2      550.86      538.68      6.69 o 
   5  -2   2        6.43        5.11      0.26 o 
   6  -2   2        8.72        7.32      0.57 o 
   7  -2   2       36.96       32.25      1.23 o 
   8  -2   2       22.40       24.71      1.35 o 
   9  -2   2      343.24      367.80      7.35 o 
  10  -2   2       27.72       32.51      3.02 o 
 -10  -1   2       23.39       21.71      1.77 o 
  -9  -1   2        1.12        1.17      0.95 o 
  -8  -1   2        0.14       -1.46      1.85 o 
  -7  -1   2       30.41       31.06      0.87 o 
  -6  -1   2      908.67      931.60     12.85 o 
  -5  -1   2       24.26       21.95      0.60 o 
  -4  -1   2       77.57      109.66      1.42 o 
  -3  -1   2     1193.61     1222.70     15.78 o 
  -2  -1   2     8958.84     9139.51    106.87 o 
  -1  -1   2    11191.85    11314.84    122.69 o 
   1  -1   2     1301.93     1342.19     19.63 o 
   2  -1   2      527.09      559.49      7.51 o 
   3  -1   2      839.98      851.19     12.90 o 
   4  -1   2        0.12        1.54      0.34 o 
   5  -1   2      125.78      128.22      2.30 o 
   6  -1   2      614.44      604.98      8.42 o 
   7  -1   2     1137.61     1133.80     17.33 o 
   8  -1   2       35.49       36.10      1.52 o 
   9  -1   2       23.90       21.72      1.66 o 
  10  -1   2        7.31        8.04      2.01 o 
 -10   0   2       40.58       36.87      3.35 o 
  -9   0   2       41.28       43.08      1.74 o 
  -8   0   2       19.77       16.65      1.08 o 
  -7   0   2        0.99        1.15      0.59 o 
  -6   0   2      566.73      572.20      7.74 o 
  -5   0   2     1175.91     1312.74     15.79 o 
  -4   0   2     5253.40     5636.42     61.82 o 
  -3   0   2     1052.92     1133.46     12.50 o 
  -2   0   2        2.43        4.14      0.40 o 
  -1   0   2      566.20      561.00      7.24 o 
   0   0   2      356.18      395.76      4.67 o 
   1   0   2       87.32      118.64      1.80 o 
   2   0   2     3654.88     3743.69     55.83 o 
   3   0   2      145.68      170.21      2.76 o 
   4   0   2      496.47      584.66      7.90 o 
   5   0   2       87.37       72.33      1.06 o 
   6   0   2      124.40      119.24      2.03 o 
   7   0   2      580.23      586.99     10.77 o 
   8   0   2      335.28      352.61      6.89 o 
   9   0   2       18.18       18.99      1.53 o 
  10   0   2       34.33       35.53      3.35 o 
 -10   1   2       50.53       65.02      4.02 o 
  -9   1   2        0.32        1.68      0.95 o 
  -8   1   2        3.60        2.12      0.77 o 
  -7   1   2      145.32      138.27      2.24 o 
  -6   1   2      371.51      332.06      4.68 o 
  -5   1   2      408.55      449.79      5.82 o 
  -4   1   2       77.78       87.09      1.67 o 
  -2   1   2      634.70      637.64      7.54 o 
  -1   1   2      727.55      680.27      8.11 o 
   0   1   2     5641.74     5758.45     62.88 o 
   1   1   2      181.54      229.39      2.55 o 
   2   1   2       72.79       93.14      1.30 o 
   3   1   2     4626.83     4869.30     57.96 o 
   4   1   2      836.62      877.85     10.60 o 
   5   1   2        2.74        1.29      0.20 o 
   6   1   2      123.87      130.44      1.85 o 
   7   1   2      207.07      208.51      4.25 o 
   8   1   2      328.99      332.96      8.17 o 
   9   1   2      112.11      117.66      3.67 o 
  10   1   2        2.81       -0.41      1.05 o 
 -10   2   2        8.52        7.15      1.29 o 
  -9   2   2       86.76       83.32      2.52 o 
  -8   2   2       13.24       11.64      1.32 o 
  -7   2   2      113.62      117.03      1.95 o 
  -6   2   2     2456.60     2343.28     30.92 o 
  -5   2   2        5.87        8.86      0.40 o 
  -4   2   2       31.07       37.34      0.63 o 
  -3   2   2      277.91      277.09      3.14 o 
  -2   2   2      228.95      234.86      2.87 o 
  -1   2   2     2875.25     2939.78     32.03 o 
   0   2   2      187.75      167.35      2.12 o 
   1   2   2     4201.48     4450.64     52.35 o 
   2   2   2       13.94        6.74      0.36 o 
   3   2   2      178.66      181.65      2.14 o 
   4   2   2       31.15       41.31      0.74 o 
   5   2   2      935.49      969.49     13.62 o 
   6   2   2      607.05      612.55      7.59 o 
   7   2   2      182.05      172.76      4.62 o 
   8   2   2      210.74      211.23      5.57 o 
   9   2   2       54.19       58.35      2.85 o 
  10   2   2      109.58      113.69      8.21 o 
 -10   3   2      283.40      302.67      7.82 o 
  -9   3   2       22.22       22.90      2.51 o 
  -8   3   2       28.02       24.47      1.66 o 
  -7   3   2        0.50        1.73      0.69 o 
  -6   3   2       92.79      105.65      1.99 o 
  -5   3   2        3.47        2.96      0.30 o 
  -4   3   2       58.51       49.25      0.86 o 
  -3   3   2      311.59      397.65      4.52 o 
  -2   3   2        1.99        2.01      0.19 o 
  -1   3   2        5.07        6.16      0.26 o 
   0   3   2      210.00      221.64      2.78 o 
   1   3   2        0.19       -0.04      0.19 o 
   2   3   2     4622.06     4782.89     56.47 o 
   3   3   2      553.62      593.95      7.23 o 
   4   3   2       38.89       42.72      0.72 o 
   5   3   2        2.77        7.29      0.47 o 
   6   3   2       19.59       21.79      0.66 o 
   7   3   2       97.60       91.82      3.05 o 
   8   3   2       20.93       17.28      1.42 o 
   9   3   2      113.22      117.62      4.19 o 
  10   3   2       31.87       31.57      2.00 o 
 -10   4   2        0.12       -1.17      1.18 o 
  -9   4   2      289.05      305.96     11.90 o 
  -8   4   2      317.84      300.73      7.46 o 
  -7   4   2      334.98      311.53      6.00 o 
  -6   4   2       56.97       44.56      1.16 o 
  -5   4   2      487.01      485.58      6.55 o 
  -4   4   2        2.62        2.03      0.34 o 
  -3   4   2      203.34      172.21      2.09 o 
  -2   4   2      453.24      468.14      4.96 o 
  -1   4   2      403.55      410.38      6.09 o 
   0   4   2        7.66       10.59      0.38 o 
   1   4   2        0.39        1.66      0.31 o 
   2   4   2        0.56        2.08      0.28 o 
   3   4   2      304.33      292.22      3.71 o 
   4   4   2      116.68      115.88      1.71 o 
   5   4   2      449.65      496.35      6.81 o 
   6   4   2        7.92        7.85      0.51 o 
   7   4   2        2.27        2.79      0.68 o 
   8   4   2      100.07       91.44      3.18 o 
   9   4   2       24.43       20.45      1.66 o 
  10   4   2        3.62        3.18      1.18 o 
  -9   5   2        9.69        6.77      1.42 o 
  -8   5   2      115.22      134.95     11.90 o 
  -7   5   2      307.74      279.69      7.64 o 
  -6   5   2      112.40       96.09      2.13 o 
  -5   5   2       13.77       13.85      0.65 o 
  -4   5   2      160.13      186.03      2.78 o 
  -3   5   2      173.59      198.91      2.64 o 
  -2   5   2      470.13      515.68      5.85 o 
  -1   5   2     2192.63     2281.62     36.70 o 
   0   5   2      877.34      892.15     17.61 o 
   1   5   2     4691.76     4987.77     72.65 o 
   2   5   2      505.34      531.32      7.98 o 
   3   5   2        0.29        1.19      0.30 o 
   4   5   2        2.27        1.28      0.41 o 
   5   5   2      128.70      131.25      1.99 o 
   6   5   2        8.82        8.18      0.60 o 
   7   5   2       53.63       49.53      1.36 o 
   8   5   2        8.98        7.60      0.89 o 
   9   5   2       13.80       14.18      2.68 o 
  10   5   2        6.45        3.93      1.29 o 
  -9   6   2      162.83      173.42      5.21 o 
  -8   6   2      109.21      115.30      3.79 o 
  -7   6   2       46.24       44.17      1.31 o 
  -6   6   2       31.17       28.17      1.02 o 
  -5   6   2       13.25        7.73      0.58 o 
  -4   6   2      368.20      331.71      4.73 o 
  -3   6   2      387.61      372.23      5.28 o 
  -2   6   2       66.09       62.80      1.06 o 
  -1   6   2      306.16      293.22      6.65 o 
   0   6   2       96.31      117.78      1.59 o 
   1   6   2     1384.71     1388.92     22.00 o 
   2   6   2      594.90      604.31      9.89 o 
   3   6   2       29.23       33.18      0.95 o 
   4   6   2       35.78       37.46      0.83 o 
   5   6   2      298.55      292.33      3.94 o 
   6   6   2        0.32        0.32      0.50 o 
   7   6   2      132.29      131.64      2.61 o 
   8   6   2        0.72        0.50      0.67 o 
   9   6   2      304.42      281.65      7.46 o 
  -8   7   2      104.41       93.45      3.32 o 
  -7   7   2       77.62       79.58      1.90 o 
  -6   7   2        0.70       -0.26      0.61 o 
  -5   7   2       53.01       39.84      1.57 o 
  -4   7   2      140.34      132.14      2.24 o 
  -3   7   2     1708.56     1656.69     28.25 o 
  -2   7   2     2768.28     2717.89     32.05 o 
  -1   7   2      399.09      399.58      5.08 o 
   0   7   2        7.00        8.85      0.67 o 
   1   7   2       64.50       63.64      1.09 o 
   2   7   2      299.15      293.21      4.29 o 
   3   7   2      175.21      159.16      2.17 o 
   4   7   2       87.38       91.96      1.73 o 
   5   7   2        6.41        7.28      0.60 o 
   6   7   2        0.06       -0.47      0.50 o 
   7   7   2        2.57        2.01      0.67 o 
   8   7   2      294.91      291.69      5.08 o 
   9   7   2       43.23       48.09      1.92 o 
  -8   8   2        0.48       -1.34      1.18 o 
  -7   8   2      298.43      319.00      5.38 o 
  -6   8   2      191.31      196.10      3.58 o 
  -5   8   2      130.51      135.88      2.39 o 
  -4   8   2      195.79      183.84      3.25 o 
  -3   8   2      518.12      493.98      7.83 o 
  -2   8   2     1175.44     1177.09     14.26 o 
  -1   8   2       75.96       75.63      2.32 o 
   0   8   2        0.07        0.17      0.41 o 
   1   8   2       13.43        9.45      0.65 o 
   2   8   2       64.95       72.20      1.36 o 
   3   8   2      460.82      464.32      6.24 o 
   4   8   2      125.16      122.58      2.21 o 
   5   8   2       13.19       12.25      0.80 o 
   6   8   2      485.94      484.33      7.00 o 
   7   8   2       60.86       61.37      2.07 o 
   8   8   2       70.08       68.60      1.96 o 
  -7   9   2      103.55      117.68      3.63 o 
  -6   9   2       86.33       83.89      2.07 o 
  -5   9   2      246.26      252.64      3.98 o 
  -4   9   2        2.61        3.78      0.65 o 
  -3   9   2        0.06       -0.64      0.61 o 
  -2   9   2      141.81      139.26      2.81 o 
  -1   9   2        0.76        0.10      0.52 o 
   0   9   2      108.93      106.26      2.61 o 
   1   9   2      713.51      715.38     11.18 o 
   2   9   2       15.30       16.17      0.83 o 
   3   9   2        1.13       -0.37      0.49 o 
   4   9   2        0.08       -0.80      0.53 o 
   5   9   2       46.72       46.61      1.34 o 
   6   9   2      367.94      366.71      5.56 o 
   7   9   2      137.29      142.47      2.95 o 
   8   9   2        2.00        1.93      0.84 o 
  -6  10   2       42.89       50.36      1.84 o 
  -5  10   2        1.23        2.56      0.68 o 
  -4  10   2       31.60       30.69      1.16 o 
  -3  10   2      171.52      165.69      3.26 o 
  -2  10   2       26.60       27.45      1.40 o 
  -1  10   2      765.13      747.37     10.15 o 
   0  10   2      418.13      405.48      5.90 o 
   1  10   2        2.74        2.71      0.61 o 
   2  10   2       96.19       88.58      1.91 o 
   3  10   2       66.71       62.75      2.89 o 
   4  10   2       57.22       53.27      1.88 o 
   5  10   2       77.48       76.84      1.89 o 
   6  10   2      558.86      549.18      8.39 o 
   7  10   2        5.52        2.61      0.87 o 
  -5  11   2       24.65       29.06      1.25 o 
  -4  11   2        2.58        4.51      0.77 o 
  -3  11   2      105.83      107.76      4.07 o 
  -2  11   2       99.40      105.39      2.83 o 
  -1  11   2      141.73      141.84      2.88 o 
   0  11   2        2.68        2.40      0.68 o 
   1  11   2       27.34       26.89      1.27 o 
   2  11   2        3.60        2.00      0.60 o 
   3  11   2       34.63       34.54      1.23 o 
   4  11   2      213.27      208.09      5.13 o 
   5  11   2      118.79      112.87      3.31 o 
   6  11   2       11.86       10.08      1.16 o 
  -3  12   2       65.87       71.63      2.45 o 
  -2  12   2        0.11       -0.89      1.05 o 
  -1  12   2        0.42       -0.22      0.97 o 
   0  12   2       29.57       28.10      1.25 o 
   1  12   2      106.64      109.50      2.10 o 
   2  12   2       27.89       28.85      1.25 o 
   3  12   2       25.14       25.13      1.38 o 
   4  12   2        0.07       -0.73      0.78 o 
   0  13   2       37.38       37.30      1.94 o 
   1  13   2        7.40        6.71      0.93 o 
  -4 -12   3        0.21       -0.17      0.84 o 
  -3 -12   3       77.81       72.19      1.85 o 
  -2 -12   3        0.91        0.67      0.71 o 
  -1 -12   3       33.50       34.57      1.31 o 
   0 -12   3        0.99        1.08      1.25 o 
   1 -12   3       13.78       10.45      1.22 o 
   2 -12   3       45.31       49.09      1.99 o 
   3 -12   3       98.07      106.06      2.61 o 
  -5 -11   3        8.38        8.67      1.35 o 
  -4 -11   3       85.80       93.13      2.34 o 
  -3 -11   3       70.96       75.05      1.83 o 
  -2 -11   3       30.25       30.87      1.16 o 
  -1 -11   3       21.40       18.77      0.93 o 
   0 -11   3      454.92      443.79      7.15 o 
   1 -11   3       72.13       66.45      2.19 o 
   2 -11   3        1.02        0.92      0.70 o 
   3 -11   3        5.02        5.35      0.87 o 
   4 -11   3        0.81        0.28      0.74 o 
   5 -11   3      137.47      135.89      3.41 o 
  -7 -10   3       81.22       85.89      3.69 o 
  -6 -10   3       32.94       33.80      1.49 o 
  -5 -10   3       55.62       56.30      1.99 o 
  -4 -10   3      196.37      196.32      3.32 o 
  -3 -10   3      202.85      194.57      3.29 o 
  -2 -10   3      191.02      177.38      2.99 o 
  -1 -10   3      133.09      130.78      2.21 o 
   0 -10   3      130.87      129.13      2.37 o 
   1 -10   3      187.42      181.47      3.35 o 
   2 -10   3       42.29       42.62      1.64 o 
   3 -10   3      152.45      150.45      2.97 o 
   4 -10   3      244.11      246.73      4.39 o 
   5 -10   3        3.49        3.52      0.84 o 
   6 -10   3       37.35       40.05      1.59 o 
  -7  -9   3       34.03       34.85      1.42 o 
  -6  -9   3      192.26      192.88      3.71 o 
  -5  -9   3       13.45       14.37      1.04 o 
  -4  -9   3      164.79      154.63      2.34 o 
  -3  -9   3       98.97       98.42      1.94 o 
  -2  -9   3        0.35        1.47      0.60 o 
  -1  -9   3        2.77        2.91      0.60 o 
   0  -9   3       74.68       73.16      1.41 o 
   1  -9   3        0.10       -0.32      0.52 o 
   2  -9   3       94.55       85.37      3.00 o 
   3  -9   3       14.02       13.41      0.84 o 
   4  -9   3      163.33      143.96      2.57 o 
   5  -9   3       66.20       66.93      1.58 o 
   6  -9   3      148.59      157.23      3.13 o 
   7  -9   3      164.46      165.83     11.23 o 
  -8  -8   3        9.52       10.05      0.96 o 
  -7  -8   3       10.82        9.71      0.91 o 
  -6  -8   3       74.71       75.89      1.96 o 
  -5  -8   3       32.48       30.36      1.25 o 
  -4  -8   3      110.57      110.19      1.89 o 
  -3  -8   3       36.07       40.50      0.97 o 
  -2  -8   3        0.39        0.12      0.44 o 
  -1  -8   3        0.33        0.19      0.45 o 
   0  -8   3      106.74       97.94      1.71 o 
   1  -8   3       23.22       23.48      0.82 o 
   2  -8   3      815.41      783.30     12.77 o 
   3  -8   3        2.96        2.88      0.60 o 
   4  -8   3      109.10       99.46      2.17 o 
   5  -8   3      306.22      293.86      4.98 o 
   6  -8   3       96.93       95.40      2.17 o 
   7  -8   3        7.90        6.61      1.08 o 
   8  -8   3      196.21      195.40      8.04 o 
  -9  -7   3        0.72        1.66      0.97 o 
  -8  -7   3        9.67       10.88      0.91 o 
  -7  -7   3       40.79       41.38      1.42 o 
  -6  -7   3       31.70       29.45      2.09 o 
  -5  -7   3      164.48      150.04      2.84 o 
  -4  -7   3      323.08      331.18      4.39 o 
  -3  -7   3       41.10       44.82      1.07 o 
  -2  -7   3      137.54      140.56      1.95 o 
  -1  -7   3        1.67        1.10      0.38 o 
   0  -7   3       11.62       16.45      0.63 o 
   1  -7   3      199.51      201.02      2.88 o 
   2  -7   3     1052.06     1021.11     15.83 o 
   3  -7   3       53.54       50.47      1.42 o 
   4  -7   3       56.13       51.06      1.42 o 
   5  -7   3       33.40       38.54      1.29 o 
   6  -7   3       97.07       89.72      2.08 o 
   7  -7   3       78.19       82.00      2.90 o 
   8  -7   3      239.54      253.72      9.72 o 
  -9  -6   3       25.10       26.33      1.25 o 
  -8  -6   3       88.86       83.28      1.99 o 
  -7  -6   3       12.34       12.43      0.91 o 
  -6  -6   3       36.40       36.32      2.61 o 
  -5  -6   3      259.01      257.09      4.89 o 
  -4  -6   3       60.91       58.52      1.57 o 
  -3  -6   3       74.13       77.71      1.26 o 
  -2  -6   3       60.55       65.82      1.02 o 
  -1  -6   3      313.27      338.30      3.92 o 
   0  -6   3       93.83       71.88      1.36 o 
   1  -6   3      693.71      649.04      9.12 o 
   2  -6   3      943.81      934.72     10.36 o 
   3  -6   3      211.41      205.15      3.51 o 
   4  -6   3       66.30       56.90      1.42 o 
   5  -6   3      248.22      236.33      3.97 o 
   6  -6   3       42.58       44.19      1.32 o 
   7  -6   3       58.39       55.64      1.80 o 
   8  -6   3       19.37       20.52      1.77 o 
   9  -6   3       61.46       73.40      4.36 o 
 -10  -5   3      109.18      108.29      3.79 o 
  -9  -5   3      128.32      118.36      2.53 o 
  -8  -5   3       11.16        9.14      0.87 o 
  -7  -5   3        2.76        2.51      0.67 o 
  -6  -5   3      313.22      314.38      5.17 o 
  -5  -5   3       12.37       14.73      1.26 o 
  -4  -5   3      128.48      122.70      1.66 o 
  -3  -5   3       18.13       12.18      0.48 o 
  -2  -5   3      214.31      267.20      3.18 o 
  -1  -5   3     1209.96     1242.54     13.60 o 
   0  -5   3      613.15      619.58      6.89 o 
   1  -5   3      683.56      748.97      8.26 o 
   2  -5   3       58.42       71.18      1.16 o 
   3  -5   3        2.62        1.23      0.44 o 
   4  -5   3      128.32      106.68      2.04 o 
   5  -5   3      405.84      407.88      6.44 o 
   6  -5   3       65.65       54.89      1.43 o 
   7  -5   3       80.63       63.70      1.94 o 
   8  -5   3       12.50        8.55      2.01 o 
   9  -5   3      172.12      189.03      7.71 o 
 -10  -4   3        6.25        7.05      1.42 o 
  -9  -4   3       75.80       79.44      1.90 o 
  -8  -4   3       82.24       82.99      1.96 o 
  -7  -4   3       41.51       36.81      1.25 o 
  -6  -4   3        0.49        0.09      0.53 o 
  -5  -4   3       99.17       92.22      1.70 o 
  -4  -4   3       41.20       36.14      0.75 o 
  -3  -4   3       82.62      106.65      1.44 o 
  -2  -4   3      383.71      428.55      5.28 o 
  -1  -4   3     1999.84     2202.96     22.50 o 
   1  -4   3      102.22       98.48      1.37 o 
   2  -4   3      640.58      638.40      7.12 o 
   3  -4   3       51.67       59.50      1.30 o 
   4  -4   3       35.21       33.11      0.95 o 
   5  -4   3       42.43       43.34      1.15 o 
   6  -4   3      164.66      129.54      2.96 o 
   7  -4   3        9.21        9.36      1.02 o 
   8  -4   3       39.09       48.80      3.02 o 
   9  -4   3        5.29        3.18      1.18 o 
  10  -4   3        3.06        6.70      2.01 o 
 -10  -3   3       21.42       23.30      2.01 o 
  -9  -3   3      280.52      282.38      8.38 o 
  -8  -3   3       92.38      100.45      3.26 o 
  -7  -3   3        9.93       12.40      0.74 o 
  -6  -3   3      233.46      203.49      3.10 o 
  -5  -3   3      477.96      447.26      6.65 o 
  -4  -3   3      817.03      831.12      9.62 o 
  -3  -3   3        9.40       17.21      0.52 o 
  -2  -3   3       24.70       25.64      0.66 o 
   0  -3   3      255.75      306.10      3.74 o 
   1  -3   3       41.64       26.68      0.51 o 
   2  -3   3       12.74       14.00      0.41 o 
   3  -3   3        2.30        0.45      0.48 o 
   4  -3   3      490.00      479.35      6.53 o 
   5  -3   3      502.18      519.43      7.13 o 
   6  -3   3       83.83      101.86      2.38 o 
   7  -3   3      220.83      216.97      4.45 o 
   8  -3   3      276.98      287.20      6.99 o 
   9  -3   3      444.26      476.77     11.14 o 
  10  -3   3       39.51       42.45      2.37 o 
 -10  -2   3       36.03       32.39      3.52 o 
  -9  -2   3      100.40       98.12      3.85 o 
  -8  -2   3      510.93      491.21     11.56 o 
  -7  -2   3      102.17      107.03      2.23 o 
  -6  -2   3      101.76       96.52      1.69 o 
  -5  -2   3       36.34       32.75      0.80 o 
  -4  -2   3      108.92      144.40      1.84 o 
  -3  -2   3       57.53       54.69      0.88 o 
  -2  -2   3      842.14      866.14      9.57 o 
  -1  -2   3    22581.74    23455.48    275.18 o 
   0  -2   3      518.32      526.03      5.82 o 
   1  -2   3     1278.35     1356.78     14.71 o 
   2  -2   3        8.22       10.79      0.51 o 
   3  -2   3      181.96      183.69      2.63 o 
   4  -2   3      482.94      596.22      7.38 o 
   5  -2   3        3.25        5.01      0.27 o 
   6  -2   3      133.25      153.99      2.80 o 
   7  -2   3       51.22       41.19      1.41 o 
   8  -2   3       19.89       19.17      1.25 o 
   9  -2   3      205.70      189.71      5.21 o 
  10  -2   3      247.78      256.73      9.38 o 
 -10  -1   3        1.52       -1.12      1.05 o 
  -9  -1   3       35.54       35.86      2.00 o 
  -8  -1   3      438.35      418.72      5.97 o 
  -7  -1   3      443.52      401.09      6.14 o 
  -6  -1   3      247.46      226.56      3.30 o 
  -5  -1   3      342.74      366.98      5.43 o 
  -3  -1   3     1368.85     1467.45     17.41 o 
  -2  -1   3      212.34      212.66      2.64 o 
  -1  -1   3      640.04      640.27      7.65 o 
   0  -1   3     1595.08     1634.44     20.87 o 
   1  -1   3     1538.57     1469.03     17.19 o 
   2  -1   3      298.68      325.42      4.94 o 
   3  -1   3     1780.76     2093.70     27.67 o 
   4  -1   3        0.06        0.34      0.34 o 
   5  -1   3      540.92      546.34      8.54 o 
   6  -1   3     2659.78     2607.63     39.16 o 
   7  -1   3     1440.62     1434.32     19.51 o 
   8  -1   3       38.27       40.44      1.61 o 
   9  -1   3      143.86      139.43      6.03 o 
  10  -1   3        9.14       10.05      2.01 o 
 -10   0   3       20.79       21.09      1.77 o 
  -9   0   3        8.84       10.66      1.12 o 
  -8   0   3        1.77        0.56      0.53 o 
  -7   0   3       41.90       38.48      1.02 o 
  -6   0   3       67.10       64.71      1.44 o 
  -5   0   3      695.46      721.92      9.59 o 
  -4   0   3       45.58       29.14      0.63 o 
  -3   0   3       31.44       29.80      0.60 o 
  -2   0   3      315.49      295.06      3.62 o 
  -1   0   3     3840.07     3923.80     45.89 o 
   0   0   3     1019.55     1020.93     11.87 o 
   1   0   3      800.60      852.36     12.35 o 
   2   0   3       92.15       78.20      1.16 o 
   3   0   3     1191.03     1276.86     16.83 o 
   4   0   3      174.28      182.56      3.06 o 
   5   0   3      125.41      127.56      2.30 o 
   6   0   3        0.63        0.63      0.59 o 
   7   0   3       17.10       18.83      0.88 o 
   8   0   3        2.04        0.78      0.77 o 
   9   0   3       76.56       77.99      2.96 o 
  10   0   3        7.37        6.37      2.01 o 
 -10   1   3       92.77       99.97      3.55 o 
  -9   1   3       20.69       20.38      2.35 o 
  -8   1   3        7.24        3.97      0.83 o 
  -7   1   3      470.32      475.08      6.60 o 
  -6   1   3      484.05      450.79      6.18 o 
  -5   1   3      423.61      434.43      6.52 o 
  -4   1   3       95.09      133.39      1.70 o 
  -3   1   3       47.13       49.40      0.75 o 
  -2   1   3      451.47      437.68      4.91 o 
  -1   1   3      821.04      787.31      8.66 o 
   0   1   3     3531.27     3566.30     38.77 o 
   1   1   3      742.55      757.72      7.73 o 
   2   1   3      251.78      249.32      3.04 o 
   3   1   3     2802.46     3111.78     37.07 o 
   4   1   3      865.26      967.45     11.68 o 
   5   1   3        0.10        0.64      0.35 o 
   6   1   3        0.32        0.11      0.37 o 
   7   1   3      382.66      395.54      5.78 o 
   8   1   3       10.94        7.75      1.68 o 
   9   1   3       44.54       44.48      2.24 o 
  10   1   3       35.24       38.06      4.19 o 
 -10   2   3       18.42       14.16      1.53 o 
  -9   2   3       34.37       35.62      1.74 o 
  -8   2   3        4.18        4.33      0.83 o 
  -7   2   3       61.68       57.70      1.16 o 
  -6   2   3      262.47      268.87      3.88 o 
  -5   2   3      198.05      189.91      3.14 o 
  -4   2   3      315.28      353.00      4.04 o 
  -3   2   3      621.07      657.47      7.30 o 
  -2   2   3        8.97       10.37      0.43 o 
  -1   2   3       32.59       23.47      0.76 o 
   0   2   3      551.73      567.47      5.85 o 
   1   2   3    24798.79    25725.66    362.03 o 
   2   2   3       53.70       48.92      0.72 o 
   3   2   3        9.87       10.63      0.31 o 
   4   2   3       35.64       60.51      0.99 o 
   5   2   3      101.25       93.47      1.40 o 
   6   2   3      518.32      504.79      6.86 o 
   7   2   3      701.37      702.41     11.10 o 
   8   2   3      489.12      473.45     11.13 o 
   9   2   3      361.52      362.31      9.72 o 
  10   2   3      194.27      214.66      6.04 o 
 -10   3   3        9.30       10.84      1.53 o 
  -9   3   3        3.56        3.35      1.68 o 
  -8   3   3       22.78       22.30      2.01 o 
  -7   3   3       54.10       46.33      1.57 o 
  -6   3   3     2239.50     2112.53     36.62 o 
  -5   3   3        1.38        0.94      0.30 o 
  -4   3   3       13.38        6.68      0.31 o 
  -3   3   3      435.60      451.33      5.08 o 
  -2   3   3      760.60      740.93      9.90 o 
  -1   3   3      999.38     1002.84     10.32 o 
   0   3   3     1193.69     1278.33     14.06 o 
   1   3   3     1356.22     1387.38     15.25 o 
   2   3   3        0.21        1.10      0.27 o 
   3   3   3      145.46      151.07      2.04 o 
   4   3   3     1276.00     1371.31     15.19 o 
   5   3   3      113.18      109.07      1.78 o 
   6   3   3      104.10       99.05      1.68 o 
   7   3   3      106.64      108.96      1.95 o 
   8   3   3        2.48        1.51      0.95 o 
   9   3   3        8.93        6.85      1.18 o 
  10   3   3        0.05       -0.22      1.05 o 
 -10   4   3       64.50       65.02      4.02 o 
  -9   4   3       80.83       83.13      3.08 o 
  -8   4   3        0.49        2.09      1.05 o 
  -7   4   3      159.13      144.15      3.92 o 
  -6   4   3        3.25        0.52      0.48 o 
  -5   4   3      128.04      128.03      3.39 o 
  -4   4   3        6.07        5.00      0.40 o 
  -3   4   3       15.49       18.99      0.49 o 
  -2   4   3     3965.58     4052.72     41.15 o 
  -1   4   3      606.41      569.69      6.40 o 
   0   4   3      374.04      382.53      4.37 o 
   1   4   3      112.00       96.71      1.49 o 
   2   4   3     1125.77     1177.39     13.11 o 
   3   4   3     1276.63     1254.66     15.04 o 
   4   4   3      166.88      147.37      2.29 o 
   5   4   3      141.42      134.38      2.15 o 
   6   4   3      366.41      377.51      5.31 o 
   7   4   3      192.30      201.60      3.12 o 
   8   4   3      209.34      208.77      5.57 o 
   9   4   3        0.08       -1.17      0.95 o 
  10   4   3        0.50        0.84      1.18 o 
  -9   5   3      252.39      261.84      6.87 o 
  -8   5   3       77.59       69.78      4.52 o 
  -7   5   3       84.46       76.50      2.27 o 
  -6   5   3        5.30        9.06      0.73 o 
  -5   5   3       44.23       34.31      1.02 o 
  -4   5   3      178.14      161.37      4.34 o 
  -3   5   3        3.63        2.86      0.37 o 
  -2   5   3       20.91       22.40      0.76 o 
  -1   5   3      927.62     1026.89     19.50 o 
   0   5   3      201.77      201.09      3.44 o 
   1   5   3      286.71      314.51      4.09 o 
   2   5   3       51.94       52.77      1.15 o 
   3   5   3      150.71      157.35      2.20 o 
   4   5   3       86.44       92.94      1.61 o 
   5   5   3        3.05        9.51      0.62 o 
   6   5   3      492.24      470.38      6.60 o 
   7   5   3        2.11        3.44      0.57 o 
   8   5   3        0.41        0.44      0.77 o 
   9   5   3        3.18        3.85      1.18 o 
  10   5   3        0.41        0.67      1.18 o 
  -9   6   3        7.20        6.39      1.42 o 
  -8   6   3        0.18        1.01      1.68 o 
  -7   6   3       57.04       60.24      1.59 o 
  -6   6   3        6.54       10.06      0.74 o 
  -5   6   3       48.26       42.62      1.09 o 
  -4   6   3        0.19       -0.60      0.40 o 
  -3   6   3      136.28      135.15      1.82 o 
  -2   6   3        4.18        0.29      0.34 o 
  -1   6   3      534.17      529.11     10.24 o 
   0   6   3      326.50      328.72      3.87 o 
   1   6   3      577.90      603.36      7.90 o 
   2   6   3       36.06       29.16      0.82 o 
   3   6   3       10.91        9.76      0.55 o 
   4   6   3      350.84      357.88      5.11 o 
   5   6   3        3.92        2.48      0.52 o 
   6   6   3        3.40        4.13      0.51 o 
   7   6   3       76.76       74.37      1.79 o 
   8   6   3      109.80      105.11      2.90 o 
   9   6   3       79.94       71.28      2.96 o 
  -8   7   3       17.65       22.48      1.90 o 
  -7   7   3       26.79       26.17      1.84 o 
  -6   7   3       39.20       35.73      1.31 o 
  -5   7   3        0.03        0.89      0.52 o 
  -4   7   3      135.28      128.49      2.21 o 
  -3   7   3       41.55       38.59      0.97 o 
  -2   7   3     1008.38      976.69     12.57 o 
  -1   7   3        0.69        1.80      0.41 o 
   0   7   3      122.55      109.68      2.51 o 
   1   7   3       12.76       12.49      0.61 o 
   2   7   3      305.45      296.22      3.89 o 
   3   7   3      107.78       92.55      1.57 o 
   4   7   3       21.02       20.51      0.83 o 
   5   7   3       10.72       10.51      0.65 o 
   6   7   3        4.60        5.06      0.91 o 
   7   7   3       39.36       41.67      1.69 o 
   8   7   3      131.17      132.61      2.73 o 
   9   7   3       61.91       54.70      2.72 o 
  -8   8   3        9.79        8.07      1.68 o 
  -7   8   3       53.11       54.67      2.77 o 
  -6   8   3       45.23       48.68      1.48 o 
  -5   8   3        9.21       10.33      0.75 o 
  -4   8   3       83.10       79.66      1.64 o 
  -3   8   3      473.90      450.80      7.20 o 
  -2   8   3      221.46      212.58      2.76 o 
  -1   8   3        1.18        1.30      0.43 o 
   0   8   3      120.54      112.36      2.00 o 
   1   8   3       15.05       14.44      0.75 o 
   2   8   3      266.85      279.33      4.41 o 
   3   8   3        2.77        2.27      0.53 o 
   4   8   3       12.13       11.58      0.68 o 
   5   8   3      727.03      712.58     11.67 o 
   6   8   3      343.54      336.82      5.13 o 
   7   8   3      130.59      134.37      2.78 o 
   8   8   3       67.40       69.61      1.96 o 
  -7   9   3      166.08      173.60      3.63 o 
  -6   9   3       15.31       16.09      1.02 o 
  -5   9   3        5.31        2.25      0.60 o 
  -4   9   3       79.99       71.17      1.79 o 
  -3   9   3       11.92       11.42      1.02 o 
  -2   9   3       82.96       84.30      1.73 o 
  -1   9   3       16.59       15.59      0.86 o 
   0   9   3       14.78       15.83      0.80 o 
   1   9   3       64.43       63.88      1.46 o 
   2   9   3      125.24      123.45      2.24 o 
   3   9   3       39.12       40.99      1.42 o 
   4   9   3      214.86      220.60      3.55 o 
   5   9   3        0.23        0.47      0.60 o 
   6   9   3        0.90       -0.41      0.68 o 
   7   9   3        3.29        1.45      0.74 o 
   8   9   3       28.81       29.86      1.42 o 
  -6  10   3      117.30      123.34      2.71 o 
  -5  10   3       19.11       16.69      0.98 o 
  -4  10   3        9.70        9.11      0.77 o 
  -3  10   3       44.88       45.24      1.54 o 
  -2  10   3        1.20        0.56      0.77 o 
  -1  10   3      540.44      508.87      8.27 o 
   0  10   3        1.54        0.87      0.62 o 
   1  10   3        2.91        3.66      0.65 o 
   2  10   3      119.80      111.90      1.96 o 
   3  10   3       13.40       11.43      0.94 o 
   4  10   3        0.78        1.31      0.70 o 
   5  10   3      177.32      163.93      2.93 o 
   6  10   3        2.52        2.90      0.77 o 
   7  10   3       63.20       63.62      1.92 o 
  -5  11   3        4.93        6.31      0.83 o 
  -4  11   3        0.49       -0.55      0.65 o 
  -3  11   3       63.36       65.05      2.17 o 
  -2  11   3       63.42       67.04      2.19 o 
  -1  11   3        4.58        5.54      0.84 o 
   0  11   3      431.95      421.86      6.17 o 
   1  11   3       53.71       54.28      1.46 o 
   2  11   3       83.53       82.60      1.73 o 
   3  11   3        2.57        2.15      0.75 o 
   4  11   3       19.51       17.23      1.12 o 
   5  11   3       79.51       80.94      2.17 o 
   6  11   3       77.58       81.00      2.21 o 
  -3  12   3       19.60       20.15      1.31 o 
  -2  12   3       28.73       32.89      1.74 o 
  -1  12   3       42.33       46.42      1.94 o 
   0  12   3       98.69       98.40      2.15 o 
   1  12   3      137.03      136.32      2.63 o 
   2  12   3      191.51      193.89      3.07 o 
   3  12   3       28.95       31.83      1.46 o 
   4  12   3       37.30       40.58      1.62 o 
   0  13   3       44.24       47.82      3.74 o 
   1  13   3      116.99      120.28      2.98 o 
  -3 -12   4       12.83       10.45      0.98 o 
  -2 -12   4      239.34      239.25      3.98 o 
  -1 -12   4       63.24       65.32      1.96 o 
   0 -12   4        8.23        9.62      1.04 o 
   1 -12   4       25.54       25.41      1.67 o 
   2 -12   4       15.34       14.24      2.33 o 
   3 -12   4       40.87       39.81      1.80 o 
  -5 -11   4      226.51      228.61      5.08 o 
  -4 -11   4       81.06       89.39      2.26 o 
  -3 -11   4       30.52       33.81      1.23 o 
  -2 -11   4       39.29       34.26      1.42 o 
  -1 -11   4       67.95       66.57      1.64 o 
   0 -11   4       69.07       72.37      3.64 o 
   1 -11   4        0.28        0.98      1.35 o 
   2 -11   4       63.03       59.80      1.99 o 
   3 -11   4      105.04      109.94      2.51 o 
   4 -11   4       62.14       63.60      2.19 o 
  -6 -10   4        8.13       10.46      1.04 o 
  -5 -10   4      155.90      153.70      4.06 o 
  -4 -10   4        0.01       -0.10      0.65 o 
  -3 -10   4        0.63        0.43      0.62 o 
  -2 -10   4        0.62       -0.90      0.60 o 
  -1 -10   4       41.92       41.73      1.28 o 
   0 -10   4        0.02        0.23      0.49 o 
   1 -10   4        9.28       10.41      0.87 o 
   2 -10   4        8.15        8.17      0.84 o 
   3 -10   4      277.40      276.96      5.37 o 
   4 -10   4        9.39        8.08      0.97 o 
   5 -10   4       92.03      101.77      2.79 o 
   6 -10   4        3.37        3.40      0.97 o 
  -7  -9   4        6.08        5.59      0.91 o 
  -6  -9   4        3.75        3.80      0.87 o 
  -5  -9   4       24.27       26.68      1.84 o 
  -4  -9   4        0.06       -0.11      0.52 o 
  -3  -9   4        0.04        1.03      0.56 o 
  -2  -9   4      127.75      120.82      2.87 o 
  -1  -9   4        4.92        2.71      0.48 o 
   0  -9   4       55.06       53.18      1.21 o 
   1  -9   4      827.47      819.88     13.06 o 
   2  -9   4       10.61       11.89      1.06 o 
   3  -9   4        8.76        8.53      1.16 o 
   4  -9   4        6.27        5.96      0.74 o 
   5  -9   4       16.15       19.14      1.22 o 
   6  -9   4      109.02      120.53      2.58 o 
   7  -9   4       53.95       51.71      2.16 o 
  -8  -8   4       91.32      100.37      2.43 o 
  -7  -8   4      172.02      172.07      3.42 o 
  -6  -8   4      564.44      539.71     15.43 o 
  -5  -8   4       19.26       18.43      1.04 o 
  -4  -8   4       51.39       50.88      1.18 o 
  -3  -8   4      162.61      158.49      2.69 o 
  -2  -8   4        4.17        4.06      0.48 o 
  -1  -8   4       64.58       61.02      1.15 o 
   0  -8   4        9.30        8.54      0.55 o 
   1  -8   4      252.81      244.74      3.30 o 
   2  -8   4       96.17       98.76      2.05 o 
   3  -8   4        1.90        1.31      0.61 o 
   4  -8   4       10.15       10.62      0.73 o 
   5  -8   4        3.50        1.34      0.56 o 
   6  -8   4       72.81       77.79      1.92 o 
   7  -8   4        1.44        2.31      1.05 o 
   8  -8   4       37.31       49.94      3.69 o 
  -9  -7   4       37.91       40.13      1.53 o 
  -8  -7   4       17.10       18.52      1.17 o 
  -7  -7   4       70.91       73.62      1.96 o 
  -6  -7   4      107.92      110.66      2.38 o 
  -5  -7   4        0.04       -0.75      0.61 o 
  -4  -7   4       30.78       34.47      1.65 o 
  -3  -7   4      183.93      170.12      2.64 o 
  -2  -7   4      319.54      345.28      4.12 o 
  -1  -7   4      137.88      160.04      1.98 o 
   0  -7   4      142.56      131.23      2.05 o 
   1  -7   4       20.66       16.78      0.68 o 
   2  -7   4     1414.23     1389.31     24.58 o 
   3  -7   4       98.82       99.30      2.18 o 
   4  -7   4        0.56        0.07      0.45 o 
   5  -7   4       67.55       57.75      2.61 o 
   6  -7   4        1.69        1.06      0.61 o 
   7  -7   4        0.10        0.50      0.95 o 
   8  -7   4       27.40       26.81      3.02 o 
  -9  -6   4       37.83       40.36      1.53 o 
  -8  -6   4       14.72       13.66      0.98 o 
  -7  -6   4      154.52      157.12      3.05 o 
  -6  -6   4      121.71      119.26      2.46 o 
  -5  -6   4        4.17        4.59      0.61 o 
  -4  -6   4      540.61      556.64      6.99 o 
  -3  -6   4       22.70       28.56      0.97 o 
  -2  -6   4       16.46       17.62      0.57 o 
  -1  -6   4       76.02       80.38      1.14 o 
   0  -6   4       53.86       63.73      1.03 o 
   1  -6   4     1087.17     1141.90     13.49 o 
   2  -6   4      560.30      571.44      6.95 o 
   3  -6   4      245.84      243.24      3.62 o 
   4  -6   4       38.70       31.64      1.11 o 
   5  -6   4        0.08        2.23      0.57 o 
   6  -6   4      530.52      500.68      9.28 o 
   7  -6   4      221.24      204.92      4.38 o 
   8  -6   4        0.95        1.34      1.68 o 
   9  -6   4       92.60      108.26      5.36 o 
  -9  -5   4      391.63      408.11      6.76 o 
  -8  -5   4      130.93      120.86      2.51 o 
  -7  -5   4       86.51       83.51      1.92 o 
  -6  -5   4      223.62      210.02      5.32 o 
  -5  -5   4        0.64        1.32      0.57 o 
  -4  -5   4       38.25       38.20      0.81 o 
  -3  -5   4     1019.87     1053.52     10.97 o 
  -2  -5   4       16.34        5.87      0.40 o 
  -1  -5   4     1105.75     1206.43     13.30 o 
   0  -5   4     1358.37     1369.53     14.95 o 
   1  -5   4      377.83      426.43      4.85 o 
   2  -5   4      385.16      394.05      5.53 o 
   3  -5   4        9.87        9.72      0.58 o 
   4  -5   4       89.89       72.88      1.59 o 
   5  -5   4      184.25      166.37      2.96 o 
   6  -5   4       11.17       10.01      0.97 o 
   7  -5   4        7.03        6.27      0.83 o 
   8  -5   4       99.20      101.40      3.32 o 
   9  -5   4      195.46      198.41      8.04 o 
 -10  -4   4      230.35      234.09     12.74 o 
  -9  -4   4        3.22        2.94      0.74 o 
  -8  -4   4        3.25        1.88      0.61 o 
  -7  -4   4      135.38      132.56      2.66 o 
  -6  -4   4      104.46      114.43      2.26 o 
  -5  -4   4       11.39       10.20      0.61 o 
  -4  -4   4      206.47      226.40      2.78 o 
  -3  -4   4     2796.25     3000.97     30.76 o 
  -2  -4   4     5383.19     5937.72     64.34 o 
  -1  -4   4      295.79      314.84      3.65 o 
   0  -4   4        0.24        0.91      0.25 o 
   1  -4   4      262.46      302.48      4.33 o 
   2  -4   4     1780.25     1930.51     20.99 o 
   3  -4   4      743.85      696.48     11.43 o 
   4  -4   4      154.00      140.57      3.00 o 
   5  -4   4       31.09       26.00      0.95 o 
   6  -4   4      137.96       97.60      3.06 o 
   7  -4   4       36.85       33.13      1.41 o 
   8  -4   4      142.58      149.90      4.38 o 
   9  -4   4       30.41       31.50      3.02 o 
  10  -4   4       38.81       50.27      3.69 o 
 -10  -3   4       16.59       14.28      1.68 o 
  -9  -3   4        0.87        0.55      0.67 o 
  -8  -3   4       15.38       18.56      0.94 o 
  -7  -3   4      388.47      380.62      7.35 o 
  -6  -3   4       62.15       62.20      1.76 o 
  -5  -3   4        2.20        1.07      0.45 o 
  -4  -3   4      321.77      348.66      4.05 o 
  -3  -3   4     4588.13     4778.41     51.80 o 
  -2  -3   4     2310.12     2399.44     28.05 o 
  -1  -3   4      142.01      130.82      1.65 o 
   0  -3   4      407.15      455.98      5.52 o 
   1  -3   4      323.02      347.94      4.01 o 
   3  -3   4       76.91       81.87      1.36 o 
   4  -3   4       21.87       25.36      0.73 o 
   5  -3   4      907.38      879.27     11.80 o 
   6  -3   4     1804.61     1799.88     31.08 o 
   7  -3   4        3.55        4.14      1.61 o 
   8  -3   4       20.77       19.10      1.42 o 
   9  -3   4        0.05        1.51      1.18 o 
  10  -3   4      107.38      114.62      5.36 o 
 -10  -2   4       10.98        9.55      1.42 o 
  -9  -2   4        6.28        5.91      1.18 o 
  -8  -2   4      117.10      122.08      2.41 o 
  -7  -2   4       83.98       95.75      1.78 o 
  -6  -2   4      673.87      642.82      8.73 o 
  -5  -2   4      283.56      279.33      4.01 o 
  -4  -2   4     1309.84     1348.39     14.97 o 
  -3  -2   4       19.15       31.41      0.70 o 
  -2  -2   4       52.38       51.90      0.81 o 
  -1  -2   4      192.86      190.68      2.26 o 
   0  -2   4      987.67      991.26     10.18 o 
   1  -2   4     1012.73     1008.20     10.97 o 
   2  -2   4      182.54      171.71      2.45 o 
   3  -2   4      313.92      356.52      4.85 o 
   4  -2   4       74.39       69.59      1.21 o 
   5  -2   4      507.29      508.74      6.39 o 
   6  -2   4        3.16        4.68      0.64 o 
   7  -2   4       41.16       36.51      1.07 o 
   8  -2   4       68.42       74.61      2.13 o 
   9  -2   4      102.36      107.27      3.55 o 
 -10  -1   4        1.49        1.51      1.18 o 
  -9  -1   4       53.23       52.64      2.37 o 
  -8  -1   4      125.85      125.29      2.31 o 
  -7  -1   4       10.99       10.20      0.62 o 
  -6  -1   4      546.02      571.37      7.77 o 
  -5  -1   4      198.81      210.67      3.08 o 
  -4  -1   4       75.17       80.35      1.24 o 
  -3  -1   4       68.88       83.23      1.19 o 
  -2  -1   4      131.11      180.72      2.11 o 
  -1  -1   4      839.03      886.25     10.52 o 
   0  -1   4      146.05      124.61      2.07 o 
   1  -1   4       40.06       31.28      0.56 o 
   2  -1   4      839.92      847.69     11.17 o 
   3  -1   4      306.88      381.49      5.21 o 
   4  -1   4      872.57      907.28     13.78 o 
   5  -1   4      371.71      370.08      5.91 o 
   6  -1   4       28.36       29.65      1.04 o 
   7  -1   4      372.58      398.81      6.53 o 
   8  -1   4      139.90      147.78      3.55 o 
   9  -1   4        1.26        0.34      1.34 o 
  10  -1   4      117.54      121.67      3.91 o 
 -10   0   4       62.79       60.76      4.69 o 
  -9   0   4        3.13        3.02      0.77 o 
  -8   0   4      115.68      120.34      2.78 o 
  -7   0   4      220.51      205.63      3.20 o 
  -6   0   4      515.30      490.77      6.72 o 
  -5   0   4      409.92      415.07      5.74 o 
  -4   0   4      360.17      382.39      4.78 o 
  -3   0   4     2455.50     2640.57     31.16 o 
  -2   0   4      135.63      109.76      1.37 o 
  -1   0   4       19.61       14.18      0.72 o 
   0   0   4     2809.22     2815.11     32.72 o 
   1   0   4     2952.41     3020.20     35.15 o 
   2   0   4     1236.26     1312.99     17.21 o 
   3   0   4      577.67      561.23      7.58 o 
   4   0   4      283.05      255.37      3.59 o 
   5   0   4      750.79      749.03     11.52 o 
   6   0   4       64.61       55.52      1.38 o 
   7   0   4     1295.23     1318.26     18.01 o 
   8   0   4        0.02        0.34      0.77 o 
   9   0   4       99.07      100.76      3.43 o 
  10   0   4      158.46      170.26      7.37 o 
 -10   1   4       68.77       71.40      4.69 o 
  -9   1   4       65.62       63.98      4.36 o 
  -8   1   4      236.71      238.20      3.63 o 
  -7   1   4      670.25      635.96     10.61 o 
  -6   1   4      288.40      279.36      4.03 o 
  -5   1   4       64.59       75.82      1.43 o 
  -4   1   4       19.81       11.47      0.44 o 
  -3   1   4      204.65      228.00      2.93 o 
  -2   1   4       10.92       10.03      0.49 o 
  -1   1   4      316.13      322.58      3.37 o 
   0   1   4     9120.94     9461.84    102.52 o 
   1   1   4     6045.42     6222.29     67.40 o 
   2   1   4     1482.16     1415.06     15.55 o 
   3   1   4       15.67       13.66      0.55 o 
   4   1   4       25.16       27.73      0.55 o 
   5   1   4      763.53      802.09      9.77 o 
   6   1   4        2.42        3.79      0.50 o 
   7   1   4        8.24        6.56      0.83 o 
   8   1   4       10.15        9.45      0.97 o 
   9   1   4        2.01        2.01      1.34 o 
  10   1   4       23.43       28.15      2.00 o 
 -10   2   4       93.81       91.05      3.32 o 
  -9   2   4      175.51      164.82      3.93 o 
  -8   2   4      314.44      304.03      5.16 o 
  -7   2   4      264.27      237.87      3.29 o 
  -6   2   4      293.30      298.92      3.92 o 
  -5   2   4       15.73       17.74      1.02 o 
  -4   2   4      495.17      467.01      5.59 o 
  -3   2   4       44.49       45.63      0.75 o 
  -2   2   4      247.90      263.52      3.46 o 
  -1   2   4      156.49      160.42      1.88 o 
   0   2   4      171.84      186.93      2.01 o 
   1   2   4     9104.53     9495.77     95.69 o 
   2   2   4      125.52      138.76      1.53 o 
   3   2   4      704.67      799.57      8.20 o 
   4   2   4      280.34      349.63      4.02 o 
   5   2   4       75.78       75.43      1.16 o 
   6   2   4       22.85       22.89      0.73 o 
   7   2   4       66.91       77.80      2.06 o 
   8   2   4      909.72      900.50     16.38 o 
   9   2   4       31.71       33.26      2.85 o 
  10   2   4       66.74       79.20      3.19 o 
 -10   3   4        0.82        2.18      1.18 o 
  -9   3   4        5.46        4.36      1.18 o 
  -8   3   4      133.34      117.52      2.75 o 
  -7   3   4      140.45      123.40      2.33 o 
  -6   3   4        4.37        4.63      0.57 o 
  -5   3   4      354.09      392.32      5.38 o 
  -4   3   4       84.85      101.57      1.39 o 
  -3   3   4        0.07        0.53      0.25 o 
  -2   3   4      541.37      576.33      6.47 o 
  -1   3   4     2220.39     2317.56     23.58 o 
   0   3   4     1308.36     1326.25     13.56 o 
   1   3   4     3532.34     3884.71     42.45 o 
   2   3   4      536.64      522.72      5.83 o 
   3   3   4        1.20        4.33      0.28 o 
   4   3   4       44.56       50.74      0.91 o 
   5   3   4      329.78      343.86      5.77 o 
   6   3   4       45.65       42.57      1.02 o 
   7   3   4      102.49      102.95      2.58 o 
   8   3   4       18.93       17.18      1.52 o 
   9   3   4       31.00       32.07      2.00 o 
  10   3   4       66.99       68.04      2.84 o 
 -10   4   4      114.73      114.84      5.03 o 
  -9   4   4        4.76        4.55      1.18 o 
  -8   4   4      167.57      161.97      4.74 o 
  -7   4   4       18.29       21.16      0.94 o 
  -6   4   4       68.52       59.63      2.84 o 
  -5   4   4        0.10        1.71      0.53 o 
  -4   4   4     1183.07     1159.85     15.11 o 
  -3   4   4       88.63      115.03      1.41 o 
  -2   4   4      297.15      332.91      3.58 o 
  -1   4   4     1347.73     1458.57     15.26 o 
   0   4   4     2358.64     2565.03     27.21 o 
   1   4   4     2164.46     2283.65     25.07 o 
   2   4   4      128.41      125.41      1.66 o 
   3   4   4      162.72      156.73      2.16 o 
   4   4   4       23.90       24.58      0.67 o 
   5   4   4        9.16        7.55      0.62 o 
   6   4   4        9.22        7.50      0.52 o 
   7   4   4       31.56       31.58      1.13 o 
   8   4   4       43.19       42.35      1.74 o 
   9   4   4      101.39      100.21      3.55 o 
  10   4   4        2.13        1.68      1.18 o 
  -9   5   4        2.67        1.51      1.18 o 
  -8   5   4       61.40       65.75      2.61 o 
  -7   5   4       57.84       57.54      1.98 o 
  -6   5   4      255.56      215.29      3.63 o 
  -5   5   4     1908.21     1787.70     38.88 o 
  -4   5   4     1727.75     1632.18     21.25 o 
  -3   5   4     1207.37     1128.74     12.54 o 
  -2   5   4      189.73      174.13      2.26 o 
  -1   5   4        0.74        3.14      0.77 o 
   0   5   4      205.08      209.94      2.76 o 
   1   5   4       73.41       62.67      1.49 o 
   2   5   4       99.84       87.82      1.47 o 
   3   5   4      132.06      143.75      2.06 o 
   4   5   4        3.05        4.16      0.48 o 
   5   5   4      238.53      251.93      3.76 o 
   6   5   4       67.54       60.76      1.33 o 
   7   5   4      307.02      299.98      4.44 o 
   8   5   4      325.53      308.90      8.88 o 
   9   5   4      203.24      203.86      5.80 o 
  10   5   4        1.70        3.35      1.18 o 
  -9   6   4        5.10        1.65      2.18 o 
  -8   6   4       95.25       96.04      3.43 o 
  -7   6   4       69.52       75.88      2.56 o 
  -6   6   4       11.17       14.43      0.87 o 
  -5   6   4       39.24       39.83      1.04 o 
  -4   6   4      768.05      742.78      9.94 o 
  -3   6   4      966.12      924.00     12.50 o 
  -2   6   4     1044.14     1088.75     12.01 o 
  -1   6   4       43.95       37.81      1.31 o 
   0   6   4        0.21        0.76      0.28 o 
   1   6   4      370.41      399.79      4.71 o 
   2   6   4      835.97      815.45      9.91 o 
   3   6   4      165.74      160.31      2.70 o 
   4   6   4      294.47      311.89      4.51 o 
   5   6   4       37.38       38.51      1.13 o 
   6   6   4        1.19        0.97      0.52 o 
   7   6   4       25.53       22.08      0.85 o 
   8   6   4       44.39       43.39      3.34 o 
   9   6   4       20.51       20.74      1.77 o 
  -8   7   4      200.30      211.96     10.05 o 
  -7   7   4      305.44      319.78      5.34 o 
  -6   7   4      196.05      197.84      3.55 o 
  -5   7   4      185.98      179.38      3.18 o 
  -4   7   4      102.60       99.04      2.09 o 
  -3   7   4        1.04        1.10      0.44 o 
  -2   7   4      138.41      122.87      2.20 o 
  -1   7   4       40.58       39.31      1.05 o 
   0   7   4      243.05      219.92      3.55 o 
   1   7   4        1.60        2.80      0.41 o 
   2   7   4       95.61      104.21      1.68 o 
   3   7   4       44.94       44.20      1.02 o 
   4   7   4      410.98      409.56      5.86 o 
   5   7   4      446.38      441.07      6.30 o 
   6   7   4      468.29      459.52      6.57 o 
   7   7   4      133.18      134.25      2.41 o 
   8   7   4       30.27       31.06      1.32 o 
   9   7   4       20.48       20.68      1.90 o 
  -8   8   4       12.66       13.24      1.66 o 
  -7   8   4        3.16        2.37      0.72 o 
  -6   8   4       32.38       29.04      1.60 o 
  -5   8   4       16.98       22.32      0.95 o 
  -4   8   4       93.21       91.87      1.82 o 
  -3   8   4        0.92       -0.10      0.52 o 
  -2   8   4      416.07      390.68      5.03 o 
  -1   8   4      735.55      721.19     10.94 o 
   0   8   4      264.73      254.23      5.81 o 
   1   8   4       44.33       38.36      1.13 o 
   2   8   4        1.94        1.05      0.55 o 
   3   8   4      236.05      235.66      4.46 o 
   4   8   4      231.87      223.07      3.53 o 
   5   8   4       84.62       81.70      1.61 o 
   6   8   4        7.04        6.36      1.04 o 
   7   8   4       53.81       51.43      1.49 o 
   8   8   4       22.96       20.84      1.19 o 
  -7   9   4       24.50       24.07      1.24 o 
  -6   9   4        8.60        9.64      1.04 o 
  -5   9   4        6.19        7.39      0.73 o 
  -4   9   4      452.96      432.80      6.90 o 
  -3   9   4       34.16       35.50      1.16 o 
  -2   9   4        2.78        2.97      0.51 o 
  -1   9   4       44.26       44.89      1.23 o 
   0   9   4        1.05        2.21      0.60 o 
   1   9   4       26.04       26.27      1.03 o 
   2   9   4      355.70      334.54      5.48 o 
   3   9   4      155.37      139.50      2.23 o 
   4   9   4      180.20      174.54      2.82 o 
   5   9   4        0.18       -0.60      0.60 o 
   6   9   4      661.21      663.38      9.42 o 
   7   9   4       50.77       55.75      2.82 o 
   8   9   4       47.57       53.33      1.76 o 
  -6  10   4       36.66       32.53      1.42 o 
  -5  10   4       37.77       42.24      1.36 o 
  -4  10   4      121.38      135.61      2.51 o 
  -3  10   4        9.38        7.88      0.71 o 
  -2  10   4       30.62       29.39      1.35 o 
  -1  10   4       28.88       28.72      1.07 o 
   0  10   4      654.35      640.95      8.86 o 
   1  10   4      107.71       98.88      1.98 o 
   2  10   4       32.11       32.51      1.16 o 
   3  10   4        0.51        0.80      0.60 o 
   4  10   4      114.20      108.27      2.46 o 
   5  10   4       16.42       15.65      1.12 o 
   6  10   4       16.94       19.76      1.10 o 
   7  10   4       22.32       21.38      1.28 o 
  -5  11   4        5.61        7.51      0.96 o 
  -4  11   4       33.46       37.75      1.34 o 
  -3  11   4       21.60       19.86      1.38 o 
  -2  11   4       53.02       53.24      1.66 o 
  -1  11   4       19.90       19.39      0.96 o 
   0  11   4       13.72       13.84      1.01 o 
   1  11   4        0.80        1.62      0.65 o 
   2  11   4       30.81       28.55      1.07 o 
   3  11   4      115.30      111.23      2.61 o 
   4  11   4        0.00       -1.05      0.70 o 
   5  11   4        2.55        2.01      0.97 o 
   6  11   4       32.98       30.78      1.49 o 
  -3  12   4       47.22       48.94      1.70 o 
  -2  12   4      132.41      136.71      2.97 o 
  -1  12   4       24.53       29.06      1.50 o 
   0  12   4      205.17      194.59      3.07 o 
   1  12   4        5.35        5.31      0.83 o 
   2  12   4        9.51       11.22      0.88 o 
   3  12   4       57.40       61.15      1.92 o 
   4  12   4       21.40       21.83      1.32 o 
  -3 -12   5        2.54        1.36      0.77 o 
  -2 -12   5      144.78      152.84      3.89 o 
  -1 -12   5      101.45      101.41      2.90 o 
   0 -12   5       49.59       53.60      1.80 o 
   1 -12   5       72.44       78.02      3.19 o 
   2 -12   5       80.54       82.51      3.52 o 
  -5 -11   5       64.09       57.74      2.19 o 
  -4 -11   5      103.11      103.33      2.89 o 
  -3 -11   5       14.86       10.09      0.90 o 
  -2 -11   5       16.16       16.77      1.01 o 
  -1 -11   5      153.68      148.76      2.72 o 
   0 -11   5      157.10      161.56      3.31 o 
   1 -11   5        9.58       10.35      0.95 o 
   2 -11   5        7.96        7.91      1.02 o 
   3 -11   5        7.87        6.36      0.97 o 
   4 -11   5       10.98        9.33      1.16 o 
  -6 -10   5        7.12        7.73      1.01 o 
  -5 -10   5       48.34       52.60      1.92 o 
  -4 -10   5        8.70       10.69      1.01 o 
  -3 -10   5        4.81        4.89      0.75 o 
  -2 -10   5        2.61        0.67      0.60 o 
  -1 -10   5       28.37       24.75      1.07 o 
   0 -10   5        9.99       12.02      0.80 o 
   1 -10   5        0.17       -0.92      0.67 o 
   2 -10   5      126.98      122.84      2.59 o 
   3 -10   5      283.74      269.98      5.41 o 
   4 -10   5      221.28      224.02      4.71 o 
   5 -10   5       33.18       34.07      1.55 o 
   6 -10   5       20.89       20.08      1.41 o 
  -7  -9   5        2.32        1.70      0.82 o 
  -6  -9   5       35.00       37.13      1.46 o 
  -5  -9   5        0.03       -0.25      0.67 o 
  -4  -9   5       22.11       21.71      1.16 o 
  -3  -9   5        0.64        0.87      0.60 o 
  -2  -9   5        4.16        4.95      0.65 o 
  -1  -9   5       64.37       60.65      1.32 o 
   0  -9   5        9.70        8.11      0.65 o 
   1  -9   5       37.45       37.02      2.08 o 
   2  -9   5       12.60       11.37      0.87 o 
   3  -9   5       18.88       18.92      1.01 o 
   4  -9   5       73.11       66.81      1.99 o 
   5  -9   5      229.42      232.89      4.83 o 
   6  -9   5        4.26        2.04      0.89 o 
   7  -9   5        9.21       13.36      1.68 o 
  -8  -8   5       37.39       42.05      1.84 o 
  -7  -8   5       11.91       11.60      1.01 o 
  -6  -8   5       88.27       92.64      2.21 o 
  -5  -8   5       13.42       11.94      0.91 o 
  -4  -8   5       16.17       15.12      0.72 o 
  -3  -8   5        8.87        8.12      0.60 o 
  -2  -8   5       65.21       57.99      1.12 o 
  -1  -8   5        1.69        1.79      0.49 o 
   0  -8   5      177.31      161.45      2.37 o 
   1  -8   5      543.75      529.48      7.25 o 
   2  -8   5      101.27      100.47      2.66 o 
   3  -8   5        0.12        0.34      0.50 o 
   4  -8   5      223.51      203.70      4.50 o 
   5  -8   5       61.84       56.05      2.27 o 
   6  -8   5       67.17       58.84      1.98 o 
   7  -8   5      100.57      101.24      2.83 o 
  -8  -7   5       13.06       14.15      1.08 o 
  -7  -7   5       21.87       20.99      1.12 o 
  -6  -7   5      107.56      105.17      3.72 o 
  -5  -7   5      105.13      101.84      2.26 o 
  -4  -7   5      118.76      112.50      1.86 o 
  -3  -7   5        4.61        5.52      0.58 o 
  -2  -7   5      404.03      404.65      4.79 o 
  -1  -7   5        0.45        0.57      0.38 o 
   0  -7   5      352.11      339.61      4.35 o 
   1  -7   5      404.61      367.09      4.67 o 
   2  -7   5      171.10      151.18      2.72 o 
   3  -7   5       83.72       76.86      1.71 o 
   4  -7   5      222.73      216.96      3.68 o 
   5  -7   5       23.50       19.88      1.30 o 
   6  -7   5       14.95       17.56      1.16 o 
   7  -7   5        3.76        3.04      0.83 o 
   8  -7   5       16.85       25.66      2.00 o 
  -9  -6   5       33.64       36.85      1.42 o 
  -8  -6   5       35.14       36.16      1.42 o 
  -7  -6   5       65.13       62.42      1.70 o 
  -6  -6   5       47.82       48.73      1.55 o 
  -5  -6   5      423.27      431.38      6.89 o 
  -4  -6   5       66.86       75.53      2.36 o 
  -3  -6   5       30.58       30.01      0.85 o 
  -2  -6   5      162.52      157.05      2.10 o 
  -1  -6   5      222.41      223.92      2.77 o 
   0  -6   5       34.83       34.36      0.85 o 
   1  -6   5      361.74      376.30      4.69 o 
   2  -6   5       12.81       21.69      0.75 o 
   3  -6   5      215.73      206.83      3.51 o 
   4  -6   5       11.38       10.49      0.65 o 
   5  -6   5       21.85       20.15      0.98 o 
   6  -6   5        1.86        2.18      0.95 o 
   7  -6   5       68.89       68.51      2.72 o 
   8  -6   5       25.32       32.54      4.02 o 
   9  -6   5        1.35        2.68      2.01 o 
  -9  -5   5       67.05       67.64      1.87 o 
  -8  -5   5        3.51        3.44      0.70 o 
  -7  -5   5       15.70       12.74      0.92 o 
  -6  -5   5       34.21       32.96      1.21 o 
  -5  -5   5       73.09       69.08      1.40 o 
  -4  -5   5     1266.36     1222.62     13.57 o 
  -3  -5   5      299.09      313.25      3.69 o 
  -2  -5   5      245.74      240.80      2.91 o 
   0  -5   5      137.58      119.30      1.57 o 
   1  -5   5      922.40      959.79     11.81 o 
   2  -5   5      219.11      218.61      2.64 o 
   3  -5   5      212.24      212.33      3.92 o 
   4  -5   5       53.14       54.47      1.21 o 
   5  -5   5       16.22        7.24      0.61 o 
   6  -5   5       54.24       52.59      1.74 o 
   7  -5   5      358.42      361.88      8.65 o 
   8  -5   5      162.52      166.20      7.04 o 
   9  -5   5       91.36      116.30      5.70 o 
 -10  -4   5        0.08        0.00      1.34 o 
  -9  -4   5      110.45      103.92      2.33 o 
  -8  -4   5       18.60       23.30      1.08 o 
  -7  -4   5       86.90       72.86      1.75 o 
  -6  -4   5       83.40       81.83      2.08 o 
  -5  -4   5      101.96       97.04      1.76 o 
  -4  -4   5       20.24       19.44      0.70 o 
  -3  -4   5     1519.12     1603.87     17.60 o 
  -2  -4   5     5647.50     6204.72     67.28 o 
  -1  -4   5      107.58      123.97      2.86 o 
   0  -4   5       17.38       12.48      0.47 o 
   1  -4   5       67.33       76.45      1.08 o 
   2  -4   5      340.24      344.42      3.96 o 
   3  -4   5        6.94       10.47      0.46 o 
   4  -4   5        4.12        8.37      0.57 o 
   5  -4   5       27.83       41.16      1.15 o 
   6  -4   5       26.92       27.60      1.35 o 
   7  -4   5      153.35      159.43      3.54 o 
   8  -4   5      413.82      422.87      9.95 o 
   9  -4   5       83.86       89.49      4.69 o 
 -10  -3   5        7.63        9.63      1.42 o 
  -9  -3   5       28.36       31.14      1.28 o 
  -8  -3   5       97.57       95.07      2.85 o 
  -7  -3   5      716.89      678.53      9.29 o 
  -6  -3   5       84.67       96.41      2.64 o 
  -5  -3   5       26.39       17.27      1.12 o 
  -4  -3   5       24.59       22.22      0.80 o 
  -3  -3   5     1143.63     1194.65     13.15 o 
  -2  -3   5      248.21      279.66      3.29 o 
  -1  -3   5      343.32      421.44      4.77 o 
   0  -3   5       14.84       20.02      0.52 o 
   1  -3   5      205.98      221.49      3.35 o 
   2  -3   5      141.87      136.61      1.94 o 
   3  -3   5      854.60      890.67     10.75 o 
   4  -3   5      979.88      978.47     13.82 o 
   5  -3   5     2220.18     2152.90     28.37 o 
   6  -3   5     1428.99     1346.74     23.47 o 
   7  -3   5      215.17      201.11      4.19 o 
   8  -3   5       51.02       53.61      1.80 o 
   9  -3   5       91.34       98.87      4.69 o 
 -10  -2   5        6.07        4.39      1.18 o 
  -9  -2   5       86.28       79.95      2.56 o 
  -8  -2   5       97.97       88.71      1.78 o 
  -7  -2   5      546.12      507.29      7.08 o 
  -6  -2   5       92.85      121.91      2.37 o 
  -5  -2   5      524.15      526.33      7.20 o 
  -4  -2   5       71.07       85.89      1.23 o 
  -3  -2   5      639.18      640.81      7.14 o 
  -2  -2   5      879.90      889.64     13.39 o 
  -1  -2   5     1028.03      976.61     10.75 o 
   0  -2   5     1077.72     1245.43     13.61 o 
   1  -2   5      421.48      460.49      5.56 o 
   2  -2   5      135.76      163.42      1.96 o 
   3  -2   5        2.39        3.41      0.34 o 
   4  -2   5      134.66      119.97      1.85 o 
   5  -2   5        8.84        9.95      0.45 o 
   6  -2   5       22.95       24.67      0.90 o 
   7  -2   5      143.65      149.86      2.58 o 
   8  -2   5        0.03        0.97      0.69 o 
   9  -2   5        6.33        9.72      1.68 o 
 -10  -1   5       11.28       11.40      1.53 o 
  -9  -1   5        1.07        1.23      0.97 o 
  -8  -1   5       72.25       72.65      1.57 o 
  -7  -1   5        9.12        5.99      0.56 o 
  -6  -1   5      308.34      274.02      4.03 o 
  -5  -1   5      110.76      115.48      1.91 o 
  -4  -1   5       47.50       45.41      0.88 o 
  -3  -1   5       52.82       32.77      0.79 o 
  -2  -1   5       36.79       33.63      0.76 o 
  -1  -1   5     1603.11     1720.58     18.75 o 
   0  -1   5     1022.62     1060.24     12.37 o 
   1  -1   5     2822.49     2953.69     34.32 o 
   2  -1   5     7278.64     7791.10    100.73 o 
   3  -1   5     2737.47     3037.01     39.60 o 
   4  -1   5      130.35      154.72      2.33 o 
   5  -1   5      111.58      147.42      2.68 o 
   6  -1   5      156.67      163.43      3.02 o 
   7  -1   5      154.97      161.09      3.02 o 
   8  -1   5       11.92       15.03      0.91 o 
   9  -1   5        1.44        2.68      1.68 o 
 -10   0   5       18.91       22.72      1.90 o 
  -9   0   5       38.69       48.13      1.86 o 
  -8   0   5       11.43       11.67      0.84 o 
  -7   0   5        6.57        7.34      0.73 o 
  -6   0   5       85.66       75.64      1.46 o 
  -5   0   5       81.94       72.75      1.34 o 
  -4   0   5      209.11      209.77      2.80 o 
  -3   0   5      168.58      173.58      2.30 o 
  -2   0   5        1.43        1.57      0.21 o 
  -1   0   5        5.29        6.42      0.39 o 
   0   0   5      992.30     1099.61     12.90 o 
   1   0   5      790.41      844.83      9.93 o 
   2   0   5      230.11      204.81      2.81 o 
   3   0   5      582.82      620.47      8.26 o 
   4   0   5     1115.16     1208.87     14.55 o 
   5   0   5      521.37      514.08      8.04 o 
   6   0   5       31.00       25.59      1.01 o 
   7   0   5       34.35       35.51      1.17 o 
   8   0   5      481.62      490.12     11.49 o 
   9   0   5      481.24      489.19     11.61 o 
 -10   1   5        0.00       -0.53      0.83 o 
  -9   1   5       26.76       29.14      1.77 o 
  -8   1   5       32.05       27.56      1.01 o 
  -7   1   5      208.27      205.22      3.36 o 
  -6   1   5        8.74       11.10      0.60 o 
  -5   1   5       39.86       42.25      1.67 o 
  -4   1   5      146.41      147.68      2.00 o 
  -3   1   5      975.51     1014.44     12.13 o 
  -2   1   5        3.34        2.39      0.20 o 
  -1   1   5     1117.35     1128.69     12.29 o 
   0   1   5     4746.92     5188.04     56.29 o 
   1   1   5      605.07      570.76      6.27 o 
   2   1   5      797.61      890.39     10.51 o 
   3   1   5     1698.30     1886.37     20.71 o 
   4   1   5       38.65       48.17      0.78 o 
   5   1   5      135.86      138.17      1.89 o 
   6   1   5      353.09      348.71      5.69 o 
   7   1   5      370.07      397.24      7.61 o 
   8   1   5      157.63      169.93      4.74 o 
   9   1   5       18.49       15.42      1.42 o 
  10   1   5       75.47       82.32      3.19 o 
 -10   2   5       12.13       11.71      1.68 o 
  -9   2   5      100.51      109.13      3.55 o 
  -8   2   5        0.02       -0.46      0.55 o 
  -7   2   5      123.27      127.96      2.55 o 
  -6   2   5        4.63        4.52      0.44 o 
  -5   2   5      120.51      105.26      2.52 o 
  -4   2   5      241.06      259.17      3.14 o 
  -3   2   5     2458.55     2548.43     27.89 o 
  -2   2   5       18.22       16.15      0.46 o 
  -1   2   5       42.44       47.09      0.76 o 
   0   2   5      344.38      363.27      4.10 o 
   1   2   5      807.33      870.67      8.87 o 
   2   2   5      219.53      213.77      2.47 o 
   3   2   5      278.29      240.19      3.04 o 
   4   2   5      662.75      711.11      8.59 o 
   5   2   5      558.16      596.33      8.06 o 
   6   2   5      365.08      370.89      5.14 o 
   7   2   5        3.92        2.71      0.69 o 
   8   2   5      203.66      204.97      5.45 o 
   9   2   5      130.49      135.27      4.14 o 
  10   2   5        5.21        3.52      1.18 o 
 -10   3   5       52.11       55.50      4.52 o 
  -9   3   5       40.45       38.83      2.18 o 
  -8   3   5      150.96      140.06      2.64 o 
  -7   3   5        7.09        7.02      0.73 o 
  -6   3   5      411.60      379.09      5.32 o 
  -5   3   5      116.54      128.78      2.34 o 
  -4   3   5       84.70       69.60      1.05 o 
  -3   3   5        0.66        2.05      0.28 o 
  -2   3   5       14.85        9.19      0.38 o 
  -1   3   5       23.20       28.02      0.61 o 
   0   3   5     1331.93     1493.51     15.26 o 
   1   3   5      271.81      297.76      3.21 o 
   2   3   5      111.38       86.79      1.17 o 
   3   3   5        2.82        4.30      0.23 o 
   4   3   5      138.41      129.77      2.02 o 
   5   3   5       95.86       86.20      1.51 o 
   6   3   5       13.90       16.16      0.73 o 
   7   3   5      126.71      110.39      2.71 o 
   8   3   5       42.48       44.93      2.85 o 
   9   3   5       75.39       72.93      2.84 o 
  10   3   5      155.03      156.98      6.54 o 
  -9   4   5       27.35       26.48      1.90 o 
  -8   4   5       38.51       38.16      1.60 o 
  -7   4   5        0.12        1.24      0.57 o 
  -6   4   5        1.71        0.74      0.53 o 
  -5   4   5      879.56      836.48     21.33 o 
  -4   4   5        1.74        3.33      0.33 o 
  -3   4   5      139.36      129.03      1.84 o 
  -2   4   5       73.31       91.17      1.27 o 
  -1   4   5       27.75       28.99      0.59 o 
   0   4   5     3176.24     3307.29     36.21 o 
   1   4   5      235.49      248.54      3.29 o 
   2   4   5     2508.56     2680.28     29.07 o 
   3   4   5      141.91      129.06      1.68 o 
   4   4   5      216.43      266.49      4.09 o 
   5   4   5      170.84      168.81      2.61 o 
   6   4   5      632.15      642.34      8.77 o 
   7   4   5       58.98       54.98      1.26 o 
   8   4   5      177.98      165.48      4.74 o 
   9   4   5        3.30        1.34      1.18 o 
  10   4   5       33.51       35.14      4.52 o 
  -9   5   5       24.22       19.16      1.66 o 
  -8   5   5        8.74       10.30      0.81 o 
  -7   5   5      106.57       99.75      4.02 o 
  -6   5   5       50.10       41.51      1.25 o 
  -5   5   5       48.67       49.72      1.32 o 
  -4   5   5      655.70      626.15     11.30 o 
  -3   5   5     1095.89     1028.78     12.39 o 
  -2   5   5      319.18      328.82      3.83 o 
  -1   5   5      298.70      275.78      3.41 o 
   0   5   5        2.28        3.70      0.28 o 
   1   5   5      124.78      109.44      1.44 o 
   2   5   5      468.72      436.82      6.48 o 
   3   5   5      182.35      208.00      2.56 o 
   4   5   5        4.43        3.04      0.45 o 
   5   5   5       71.02       67.41      1.39 o 
   6   5   5      116.07      112.75      2.01 o 
   7   5   5      235.21      217.38      3.35 o 
   8   5   5       68.31       64.98      2.13 o 
   9   5   5        0.00       -0.63      1.17 o 
  10   5   5       10.12        8.91      1.42 o 
  -9   6   5        5.46        8.30      1.42 o 
  -8   6   5      388.98      422.72      8.04 o 
  -7   6   5       55.52       52.41      1.53 o 
  -6   6   5        6.65        4.40      0.64 o 
  -5   6   5       25.48       25.40      1.31 o 
  -4   6   5     1109.13     1039.32     13.77 o 
  -3   6   5      628.48      622.96      8.47 o 
  -2   6   5        4.02        4.42      0.38 o 
  -1   6   5        3.16        3.04      0.33 o 
   0   6   5      110.47      107.15      1.46 o 
   1   6   5      878.49      918.10     12.82 o 
   2   6   5      394.70      410.14      5.19 o 
   3   6   5       61.96       49.06      1.02 o 
   4   6   5      480.47      453.05      6.39 o 
   5   6   5      785.90      805.38     11.00 o 
   6   6   5      195.55      192.52      3.07 o 
   7   6   5       30.36       30.86      1.02 o 
   8   6   5        5.48        6.63      0.78 o 
   9   6   5       48.41       51.50      3.02 o 
  -8   7   5      132.73      141.06      3.45 o 
  -7   7   5       32.78       31.99      1.78 o 
  -6   7   5        2.73        2.98      0.70 o 
  -5   7   5       45.85       42.45      1.60 o 
  -4   7   5       70.33       73.57      1.59 o 
  -3   7   5        0.08       -0.57      0.38 o 
  -2   7   5        3.66        3.28      0.44 o 
  -1   7   5       10.84       12.83      0.53 o 
   0   7   5     1015.60     1030.60     18.62 o 
   1   7   5       20.35       17.47      0.70 o 
   2   7   5       75.78       83.67      1.46 o 
   3   7   5      133.41      134.98      2.09 o 
   4   7   5      231.83      223.44      3.49 o 
   5   7   5       46.29       39.96      1.18 o 
   6   7   5       16.24       15.37      0.83 o 
   7   7   5       25.09       25.50      0.98 o 
   8   7   5        1.79        1.36      1.01 o 
   9   7   5       93.12       91.01      6.54 o 
  -8   8   5        6.43       10.73      1.28 o 
  -7   8   5      343.57      371.43      6.13 o 
  -6   8   5       14.80       15.05      0.95 o 
  -5   8   5      179.49      156.70      3.00 o 
  -4   8   5      114.12      116.81      2.12 o 
  -3   8   5       75.96       71.24      2.19 o 
  -2   8   5      851.98      816.64      9.99 o 
  -1   8   5      529.78      526.14      6.11 o 
   0   8   5        1.37        1.65      0.61 o 
   1   8   5      181.91      167.38      2.69 o 
   2   8   5        0.01        1.01      0.44 o 
   3   8   5        9.40        8.03      0.58 o 
   4   8   5       58.42       55.64      1.84 o 
   5   8   5       13.86       13.48      0.83 o 
   6   8   5       33.65       32.02      1.08 o 
   7   8   5      203.76      207.31      3.46 o 
   8   8   5       59.26       65.13      1.82 o 
  -7   9   5        3.33        3.21      0.84 o 
  -6   9   5       18.96       22.98      1.50 o 
  -5   9   5       18.08       18.64      1.17 o 
  -4   9   5       83.31       81.14      1.77 o 
  -3   9   5        1.50        2.75      0.76 o 
  -2   9   5       92.30       90.96      1.63 o 
  -1   9   5      703.10      691.08      8.51 o 
   0   9   5        0.02        0.34      0.60 o 
   1   9   5      225.68      222.50      4.53 o 
   2   9   5        1.06        1.14      0.60 o 
   3   9   5      390.19      368.21      5.38 o 
   4   9   5      242.92      235.02      4.80 o 
   5   9   5       58.89       56.23      2.09 o 
   6   9   5      533.03      531.16      7.65 o 
   7   9   5      193.64      193.40      3.34 o 
  -6  10   5        1.73        1.14      0.78 o 
  -5  10   5       30.12       37.40      1.89 o 
  -4  10   5      126.48      131.84      2.45 o 
  -3  10   5        2.38        3.24      0.68 o 
  -2  10   5        8.25        7.88      0.75 o 
  -1  10   5       65.72       64.96      1.97 o 
   0  10   5        6.83        5.55      0.68 o 
   1  10   5        0.81        0.60      0.60 o 
   2  10   5       26.28       26.42      1.07 o 
   3  10   5       29.60       34.35      1.35 o 
   4  10   5      291.41      279.15      4.92 o 
   5  10   5      276.15      277.13      4.42 o 
   6  10   5       68.10       64.96      2.29 o 
   7  10   5        0.82       -0.48      1.44 o 
  -5  11   5       69.78       75.16      3.19 o 
  -4  11   5      101.98      110.53      2.54 o 
  -3  11   5       84.51       85.91      2.56 o 
  -2  11   5       60.26       63.77      1.87 o 
  -1  11   5       21.79       21.86      0.98 o 
   0  11   5      257.71      244.88      3.53 o 
   1  11   5       53.68       49.39      1.63 o 
   2  11   5        1.40        1.17      0.63 o 
   3  11   5      122.90      120.79      2.67 o 
   4  11   5       66.47       64.80      1.92 o 
   5  11   5       16.51       12.76      1.21 o 
  -3  12   5        0.80        1.77      0.78 o 
  -2  12   5       12.64       11.89      1.12 o 
  -1  12   5       17.58       18.58      1.10 o 
   0  12   5      119.73      119.72      2.16 o 
   1  12   5      137.19      145.10      2.60 o 
   2  12   5        6.14        8.38      0.75 o 
   3  12   5       61.55       59.95      2.13 o 
   4  12   5       19.42       21.30      1.29 o 
  -2 -12   6        6.53        6.63      0.90 o 
  -1 -12   6        4.22        3.11      1.29 o 
   0 -12   6       12.44       15.01      1.66 o 
   1 -12   6       74.32       77.78      3.85 o 
   2 -12   6      166.14      164.55      7.88 o 
  -5 -11   6        8.07        7.22      1.16 o 
  -4 -11   6        1.36        2.09      0.84 o 
  -3 -11   6       69.34       70.74      1.77 o 
  -2 -11   6       10.77       12.29      0.90 o 
  -1 -11   6       27.80       27.42      1.16 o 
   0 -11   6       45.01       44.83      2.24 o 
   1 -11   6       44.62       47.55      1.80 o 
   2 -11   6       14.35       15.05      1.22 o 
   3 -11   6       15.51       15.92      1.28 o 
   4 -11   6       28.22       27.74      1.61 o 
  -6 -10   6        1.29        1.87      0.78 o 
  -5 -10   6        5.61        7.79      1.02 o 
  -4 -10   6       26.03       32.75      1.42 o 
  -3 -10   6       50.42       53.04      1.50 o 
  -2 -10   6        2.73        0.29      0.71 o 
  -1 -10   6        6.50        6.47      0.71 o 
   0 -10   6        8.72       10.69      0.80 o 
   1 -10   6      241.37      248.09      5.86 o 
   2 -10   6        4.82        6.52      0.97 o 
   3 -10   6       30.46       29.05      1.55 o 
   4 -10   6        5.51        5.92      0.97 o 
   5 -10   6       17.91       23.14      1.74 o 
  -7  -9   6       34.53       33.50      1.49 o 
  -6  -9   6       11.36       12.26      1.08 o 
  -5  -9   6        0.32       -0.50      0.67 o 
  -4  -9   6      104.97      106.53      2.13 o 
  -3  -9   6      282.90      291.81      7.24 o 
  -2  -9   6       16.32       19.08      1.01 o 
  -1  -9   6       30.21       30.16      0.95 o 
   0  -9   6      107.62      109.70      2.21 o 
   1  -9   6       18.29       19.87      1.01 o 
   2  -9   6       50.77       52.54      1.80 o 
   3  -9   6        5.89        6.09      0.83 o 
   4  -9   6       50.98       49.88      1.80 o 
   5  -9   6       71.08       76.98      2.31 o 
   6  -9   6       20.37       24.81      1.90 o 
  -8  -8   6       39.15       45.77      1.70 o 
  -7  -8   6       10.21       10.22      0.95 o 
  -6  -8   6        6.75        6.79      1.16 o 
  -5  -8   6       22.62       22.79      1.17 o 
  -4  -8   6        2.07        2.41      0.60 o 
  -3  -8   6       26.38       24.32      0.90 o 
  -2  -8   6        2.15        0.74      0.44 o 
  -1  -8   6      457.40      422.19      5.44 o 
   0  -8   6      239.75      225.64      3.12 o 
   1  -8   6        8.62        8.59      0.82 o 
   2  -8   6        2.50        1.52      0.61 o 
   3  -8   6       88.01       80.22      2.13 o 
   4  -8   6      109.87      111.19      2.82 o 
   5  -8   6      460.86      469.04      8.57 o 
   6  -8   6       16.34       15.11      1.42 o 
   7  -8   6        0.95        1.64      1.05 o 
  -8  -7   6       93.00      101.68      2.85 o 
  -7  -7   6        3.80        2.52      0.78 o 
  -6  -7   6       34.52       35.48      1.42 o 
  -5  -7   6      853.06      838.07     15.48 o 
  -4  -7   6       22.00       23.88      1.13 o 
  -3  -7   6      158.28      160.75      2.22 o 
  -2  -7   6       98.41       95.24      1.48 o 
  -1  -7   6      176.59      179.11      2.37 o 
   0  -7   6      800.90      813.14      9.84 o 
   1  -7   6       86.73       88.25      1.65 o 
   2  -7   6      643.24      637.58      9.67 o 
   3  -7   6      148.97      129.13      2.47 o 
   4  -7   6       49.83       39.64      2.11 o 
   5  -7   6       24.59       24.19      2.28 o 
   6  -7   6       56.94       47.32      2.13 o 
   7  -7   6       97.38      100.05      3.32 o 
   8  -7   6      295.65      337.17     11.73 o 
  -9  -6   6       26.36       29.27      1.87 o 
  -8  -6   6        2.33        2.68      0.84 o 
  -7  -6   6        3.79        4.87      0.74 o 
  -6  -6   6       23.41       23.15      1.08 o 
  -5  -6   6       14.93       12.42      0.87 o 
  -4  -6   6     1341.19     1419.18     16.98 o 
  -3  -6   6      831.59      889.42     10.01 o 
  -2  -6   6       31.83       41.65      0.86 o 
  -1  -6   6       73.04       93.75      1.39 o 
   0  -6   6      106.92      107.24      1.54 o 
   1  -6   6       44.88       46.03      1.02 o 
   2  -6   6      377.92      348.47      5.48 o 
   3  -6   6      884.01      834.57     20.17 o 
   4  -6   6        0.38        0.00      0.50 o 
   5  -6   6       65.54       65.84      2.56 o 
   6  -6   6       13.31       12.99      1.02 o 
   7  -6   6       61.34       69.20      3.51 o 
   8  -6   6       96.57       95.70      2.77 o 
  -9  -5   6        1.11        0.46      0.70 o 
  -8  -5   6      258.36      249.48      4.47 o 
  -7  -5   6      160.57      159.85      3.08 o 
  -6  -5   6       36.01       34.45      1.25 o 
  -5  -5   6      123.62      128.92      2.24 o 
  -4  -5   6     3784.52     3802.07     44.66 o 
  -3  -5   6      184.56      193.38      2.46 o 
  -2  -5   6       29.01       35.03      0.76 o 
  -1  -5   6        5.07        7.21      0.38 o 
   0  -5   6        7.52       10.76      0.44 o 
   1  -5   6      653.46      682.83      7.61 o 
   2  -5   6      594.58      585.93      7.47 o 
   3  -5   6      979.57      937.34     19.16 o 
   4  -5   6     1019.12      974.04     14.36 o 
   5  -5   6     1037.25      956.79     14.23 o 
   6  -5   6        0.72        1.45      0.77 o 
   7  -5   6        0.36        1.84      0.83 o 
   8  -5   6        3.48        4.84      0.97 o 
   9  -5   6        1.16        1.80      1.29 o 
 -10  -4   6       24.34       25.89      1.67 o 
  -9  -4   6      347.18      355.67      6.00 o 
  -8  -4   6      215.83      209.22      6.00 o 
  -7  -4   6        0.41        0.23      0.61 o 
  -6  -4   6      122.54      119.64      2.45 o 
  -5  -4   6       13.04       13.95      0.59 o 
  -4  -4   6        1.96        4.17      0.44 o 
  -3  -4   6      142.31      130.62      1.73 o 
  -2  -4   6      556.81      604.72      6.81 o 
  -1  -4   6        6.39        5.04      0.35 o 
   0  -4   6     2492.69     2717.05     27.70 o 
   1  -4   6       71.11       50.76      0.83 o 
   2  -4   6      127.47      119.97      1.95 o 
   3  -4   6       11.77       14.95      0.66 o 
   4  -4   6      480.74      469.52      7.11 o 
   5  -4   6      212.24      220.84      3.28 o 
   6  -4   6       90.32       85.08      2.25 o 
   7  -4   6       19.97       15.67      1.42 o 
   8  -4   6       40.31       35.00      2.00 o 
   9  -4   6        1.61        2.68      1.18 o 
 -10  -3   6        1.38        2.68      1.84 o 
  -9  -3   6      280.49      288.57      5.27 o 
  -8  -3   6        7.09        5.07      0.74 o 
  -7  -3   6      760.24      717.14      9.87 o 
  -6  -3   6      111.70      124.98      2.21 o 
  -5  -3   6        0.37        0.56      0.41 o 
  -4  -3   6      207.75      178.18      2.46 o 
  -3  -3   6       17.88       20.67      0.57 o 
  -2  -3   6     1064.97     1151.04     19.81 o 
  -1  -3   6     1936.93     2092.71     24.72 o 
   0  -3   6      224.03      254.27      2.97 o 
   1  -3   6       27.90       24.17      0.51 o 
   2  -3   6      105.91      116.96      1.48 o 
   3  -3   6        0.58        1.07      0.30 o 
   4  -3   6       47.34       40.41      0.91 o 
   5  -3   6       10.54        9.71      0.51 o 
   6  -3   6        1.29        0.78      0.58 o 
   7  -3   6       65.74       79.31      2.61 o 
   8  -3   6      163.27      158.44      4.50 o 
   9  -3   6        0.18        0.50      1.17 o 
 -10  -2   6       27.39       28.65      4.36 o 
  -9  -2   6        5.96        7.26      0.76 o 
  -8  -2   6        8.24        9.29      0.71 o 
  -7  -2   6      111.78      113.12      2.05 o 
  -6  -2   6      275.74      264.12      3.94 o 
  -5  -2   6       10.13       12.65      0.60 o 
  -4  -2   6      555.95      557.73      6.36 o 
  -3  -2   6        0.35        3.57      0.30 o 
  -2  -2   6      560.09      583.63     10.37 o 
  -1  -2   6     1340.96     1428.96     16.16 o 
   0  -2   6      271.50      333.62      3.81 o 
   1  -2   6     1546.31     1644.89     19.37 o 
   2  -2   6       10.92        6.76      0.39 o 
   3  -2   6      645.55      628.14      8.35 o 
   4  -2   6      769.15      785.19     10.42 o 
   5  -2   6      202.88      223.07      2.98 o 
   6  -2   6      840.64      868.05     13.28 o 
   7  -2   6      313.54      293.02      4.98 o 
   8  -2   6       22.85       23.92      1.53 o 
 -10  -1   6        0.32       -0.41      1.05 o 
  -9  -1   6      242.32      243.47      3.83 o 
  -8  -1   6       71.94       72.00      1.54 o 
  -7  -1   6       44.68       36.93      1.06 o 
  -6  -1   6        2.47        4.37      0.54 o 
  -5  -1   6       46.31       69.96      1.36 o 
  -4  -1   6      198.81      216.41      2.86 o 
  -3  -1   6      363.70      396.56      4.87 o 
  -2  -1   6      717.50      750.35     11.27 o 
  -1  -1   6      222.92      238.05      3.21 o 
   0  -1   6      288.30      257.79      3.47 o 
   1  -1   6       44.99       39.16      0.68 o 
   2  -1   6        1.28        1.62      0.25 o 
   3  -1   6       21.07       11.92      0.47 o 
   4  -1   6     1077.40     1127.92     14.93 o 
   5  -1   6       18.15       24.95      0.80 o 
   6  -1   6       21.36       20.07      0.87 o 
   7  -1   6        3.10        4.84      0.73 o 
   8  -1   6       37.36       35.27      1.34 o 
 -10   0   6      308.04      330.59      8.52 o 
  -9   0   6        9.19        8.17      0.81 o 
  -8   0   6        7.55        7.82      0.65 o 
  -7   0   6      133.62      127.87      2.17 o 
  -6   0   6       44.54       41.88      1.09 o 
  -5   0   6      242.17      246.64      3.61 o 
  -4   0   6      530.72      552.92      6.80 o 
  -3   0   6      627.46      678.25      8.24 o 
  -2   0   6      255.59      275.98      4.17 o 
  -1   0   6     1371.65     1432.82     16.85 o 
   0   0   6       27.53       38.53      0.61 o 
   1   0   6      222.89      240.24      2.96 o 
   2   0   6       71.94       94.08      1.17 o 
   3   0   6      735.81      864.59     11.46 o 
   4   0   6        8.05       10.00      0.40 o 
   5   0   6      115.16      132.30      2.07 o 
   6   0   6      185.56      169.75      2.69 o 
   7   0   6       42.34       41.67      1.55 o 
   8   0   6      168.31      181.87      4.00 o 
   9   0   6        8.90       12.10      1.42 o 
 -10   1   6        4.06        2.03      1.02 o 
  -9   1   6       81.90       79.64      3.08 o 
  -8   1   6       11.51       10.41      0.69 o 
  -7   1   6      188.72      177.61      2.80 o 
  -6   1   6      263.52      260.94      3.85 o 
  -5   1   6        4.09        4.05      0.50 o 
  -4   1   6      360.63      371.69      4.64 o 
  -3   1   6      198.90      153.77      1.93 o 
  -2   1   6     5120.02     5284.10     53.70 o 
  -1   1   6      642.86      692.59      7.65 o 
   0   1   6     1187.23     1176.44     12.85 o 
   1   1   6      795.94      788.94      8.65 o 
   2   1   6      629.29      696.71      7.70 o 
   3   1   6     1197.22     1278.52     15.39 o 
   4   1   6     1642.84     1761.05     21.22 o 
   5   1   6       45.71       71.80      1.28 o 
   6   1   6       44.20       47.30      2.14 o 
   7   1   6      457.49      449.56      8.58 o 
   8   1   6        2.48        1.27      0.93 o 
   9   1   6      120.51      122.79      3.16 o 
  10   1   6        1.97        2.01      1.68 o 
 -10   2   6       13.68       13.22      2.68 o 
  -9   2   6      299.06      289.10      7.37 o 
  -8   2   6        3.53        2.71      0.63 o 
  -7   2   6       10.37        7.81      0.60 o 
  -6   2   6      156.37      164.54      2.92 o 
  -5   2   6       52.20       51.17      1.07 o 
  -4   2   6      164.31      165.42      2.25 o 
  -3   2   6      293.42      357.34      4.12 o 
  -2   2   6      177.53      203.90      2.46 o 
  -1   2   6     4029.36     4181.01     45.58 o 
   0   2   6     2866.72     3049.38     33.09 o 
   1   2   6        8.84       14.82      0.45 o 
   2   2   6     1505.53     1595.82     16.22 o 
   3   2   6       29.23       38.17      0.63 o 
   4   2   6       50.01       42.53      0.77 o 
   5   2   6      231.35      253.96      3.66 o 
   6   2   6      149.70      155.33      2.76 o 
   7   2   6       67.70       68.34      2.52 o 
   8   2   6        4.69        5.85      0.89 o 
   9   2   6      107.58      110.89      2.96 o 
  10   2   6        8.27        8.71      2.01 o 
 -10   3   6       40.51       42.38      3.85 o 
  -9   3   6        7.41        5.27      1.18 o 
  -8   3   6        6.95        6.04      0.74 o 
  -7   3   6      127.78      104.47      3.19 o 
  -6   3   6      123.93      114.45      2.73 o 
  -5   3   6     3602.05     3479.54     44.90 o 
  -4   3   6      721.79      691.03      7.75 o 
  -3   3   6       21.25       24.47      0.65 o 
  -2   3   6      776.62      817.71     11.78 o 
  -1   3   6      660.48      687.70      7.72 o 
   0   3   6        1.92        2.24      0.26 o 
   1   3   6      450.51      489.61      4.84 o 
   2   3   6       20.49       23.43      0.45 o 
   3   3   6        3.02        4.60      0.27 o 
   4   3   6        2.91        5.26      0.44 o 
   5   3   6       59.70       61.11      1.20 o 
   6   3   6      126.47      106.42      1.79 o 
   7   3   6      334.95      307.77      6.13 o 
   8   3   6      497.26      484.59     11.49 o 
   9   3   6        8.95        7.76      1.02 o 
  10   3   6       10.95       11.71      1.68 o 
  -9   4   6      130.83      131.29      5.03 o 
  -8   4   6       57.76       65.94      1.77 o 
  -7   4   6       30.84       27.98      1.08 o 
  -6   4   6      636.09      585.91     15.14 o 
  -5   4   6     1282.40     1230.06     21.96 o 
  -4   4   6      198.00      190.34      2.62 o 
  -3   4   6      687.57      661.75      7.55 o 
  -2   4   6      440.53      422.69      4.90 o 
  -1   4   6       16.98       18.67      0.80 o 
   0   4   6      701.62      746.13      7.78 o 
   1   4   6     1556.90     1663.99     18.32 o 
   2   4   6      773.29      817.44      8.49 o 
   3   4   6      754.16      783.87      8.76 o 
   4   4   6      175.20      186.79      2.83 o 
   5   4   6      130.64      125.34      2.07 o 
   6   4   6       47.61       45.38      1.29 o 
   7   4   6        0.36        2.32      0.61 o 
   8   4   6       41.85       35.56      3.35 o 
   9   4   6      167.73      158.09      3.87 o 
  10   4   6       21.48       21.25      1.90 o 
  -9   5   6      216.91      218.64      6.04 o 
  -8   5   6       44.58       46.35      1.49 o 
  -7   5   6      240.74      237.68      5.81 o 
  -6   5   6        5.17        5.20      0.61 o 
  -5   5   6      159.42      147.54      2.90 o 
  -4   5   6      191.42      178.17      2.72 o 
  -3   5   6       90.25       71.62      1.27 o 
  -2   5   6       19.32       19.87      0.59 o 
  -1   5   6      408.54      366.04      3.95 o 
   0   5   6       51.00       55.61      0.85 o 
   1   5   6      117.85      119.20      1.85 o 
   2   5   6      304.61      346.12      4.37 o 
   3   5   6      765.73      756.71      8.50 o 
   4   5   6      479.12      471.05      6.55 o 
   5   5   6      892.67      895.94     12.07 o 
   6   5   6      113.33      109.60      2.08 o 
   7   5   6       67.68       65.17      1.44 o 
   8   5   6      108.09       96.94      3.32 o 
   9   5   6      118.73      111.25      3.10 o 
  -9   6   6        8.70       10.87      1.53 o 
  -8   6   6      155.66      164.50      5.37 o 
  -7   6   6       32.05       27.50      1.19 o 
  -6   6   6       37.63       39.40      1.40 o 
  -5   6   6       35.08       38.40      1.84 o 
  -4   6   6        0.90        0.47      0.50 o 
  -3   6   6      350.48      325.96      4.26 o 
  -2   6   6     2203.79     2151.05     25.39 o 
  -1   6   6       41.59       46.08      0.82 o 
   0   6   6        1.39        1.42      0.29 o 
   1   6   6       16.56       11.68      0.51 o 
   2   6   6       10.43        8.35      0.48 o 
   3   6   6       52.06       56.19      1.26 o 
   4   6   6       99.97      100.90      1.85 o 
   5   6   6       37.68       35.98      1.06 o 
   6   6   6      232.73      224.06      3.48 o 
   7   6   6      112.88      111.79      2.09 o 
   8   6   6        0.81       -0.39      1.75 o 
   9   6   6       34.67       36.53      2.24 o 
  -8   7   6      207.00      213.63      5.32 o 
  -7   7   6        4.93        5.27      0.78 o 
  -6   7   6       64.30       57.29      2.56 o 
  -5   7   6       83.95       75.14      1.83 o 
  -4   7   6       24.39       19.76      0.83 o 
  -3   7   6        0.06        0.87      0.44 o 
  -2   7   6       38.41       37.42      0.95 o 
  -1   7   6        0.03        0.15      0.48 o 
   0   7   6      423.15      428.53      6.67 o 
   1   7   6      275.16      266.52      4.52 o 
   2   7   6      963.64      922.20     10.35 o 
   3   7   6      536.54      519.89      6.06 o 
   4   7   6      133.99      127.04      2.24 o 
   5   7   6      629.84      617.17      8.61 o 
   6   7   6      403.61      411.77      5.99 o 
   7   7   6        1.24        0.20      0.60 o 
   8   7   6       48.58       49.23      1.44 o 
   9   7   6       75.32       74.07      3.08 o 
  -7   8   6        8.26        6.94      0.91 o 
  -6   8   6       37.79       44.22      1.64 o 
  -5   8   6      181.28      189.45      3.51 o 
  -4   8   6       40.51       37.83      1.16 o 
  -3   8   6       17.05       14.18      0.72 o 
  -2   8   6      132.23      127.85      1.88 o 
  -1   8   6       22.10       16.72      0.66 o 
   0   8   6       96.81       97.26      1.68 o 
   1   8   6        9.82        9.45      0.68 o 
   2   8   6        9.34       10.85      0.64 o 
   3   8   6       50.66       46.63      1.11 o 
   4   8   6      128.46      118.30      2.21 o 
   5   8   6        2.47        2.07      0.70 o 
   6   8   6       45.57       44.78      1.28 o 
   7   8   6        2.17        1.97      0.63 o 
   8   8   6        2.96        3.60      0.84 o 
  -7   9   6        4.57        2.26      0.84 o 
  -6   9   6        6.17        6.89      0.87 o 
  -5   9   6       27.14       28.68      1.25 o 
  -4   9   6        0.91        0.59      0.56 o 
  -3   9   6      157.05      155.54      2.48 o 
  -2   9   6       30.25       28.73      1.09 o 
  -1   9   6       33.35       31.91      1.30 o 
   0   9   6      113.33      112.99      1.94 o 
   1   9   6        0.07       -0.08      0.65 o 
   2   9   6      142.35      124.22      2.05 o 
   3   9   6        0.66        0.35      0.74 o 
   4   9   6        0.32       -0.12      0.55 o 
   5   9   6        1.98        0.60      0.62 o 
   6   9   6        1.64       -0.05      0.86 o 
   7   9   6        0.40        0.13      0.71 o 
  -6  10   6       45.49       55.04      1.89 o 
  -5  10   6        4.51        2.90      0.78 o 
  -4  10   6      176.90      177.42      3.08 o 
  -3  10   6      156.60      158.49      3.09 o 
  -2  10   6       18.70       20.73      0.98 o 
  -1  10   6        0.03        0.06      0.55 o 
   0  10   6       18.75       15.16      0.79 o 
   1  10   6      129.59      120.00      2.05 o 
   2  10   6      115.84      121.02      2.10 o 
   3  10   6      123.43      119.29      2.59 o 
   4  10   6        0.40       -0.34      0.68 o 
   5  10   6       15.02       12.60      0.84 o 
   6  10   6       96.75       98.48      2.17 o 
  -5  11   6        5.75        6.31      1.16 o 
  -4  11   6       25.21       21.50      1.25 o 
  -3  11   6       51.64       57.05      2.32 o 
  -2  11   6      200.17      207.97      3.50 o 
  -1  11   6      257.73      255.76      3.69 o 
   0  11   6        5.16        3.92      0.70 o 
   1  11   6       47.10       53.76      1.42 o 
   2  11   6       64.51       67.17      1.70 o 
   3  11   6        9.77        9.19      0.95 o 
   4  11   6       41.92       43.06      1.69 o 
   5  11   6       71.64       68.22      2.56 o 
  -3  12   6       26.96       27.20      1.42 o 
  -2  12   6       33.57       35.88      1.59 o 
  -1  12   6        8.07        7.41      0.88 o 
   0  12   6      165.64      155.53      2.62 o 
   1  12   6        0.22        0.76      0.66 o 
   2  12   6        4.41        5.25      0.72 o 
   3  12   6        7.66        6.07      1.16 o 
   4  12   6        0.26       -0.54      1.12 o 
  -1 -12   7        0.12        0.67      1.18 o 
   0 -12   7        2.59        2.01      1.42 o 
   1 -12   7       69.53       80.10      4.69 o 
  -4 -11   7        8.71       11.84      1.43 o 
  -3 -11   7        0.05       -0.50      0.84 o 
  -2 -11   7        7.12        7.44      1.01 o 
  -1 -11   7        0.45        0.59      1.20 o 
   0 -11   7       53.23       54.67      2.51 o 
   1 -11   7       59.00       64.70      2.22 o 
   2 -11   7       93.37       90.71      2.58 o 
   3 -11   7       22.49       20.72      1.41 o 
  -6 -10   7        0.01       -0.25      0.84 o 
  -5 -10   7       21.46       24.37      1.55 o 
  -4 -10   7        6.53        5.31      0.84 o 
  -3 -10   7        0.13        0.87      0.65 o 
  -2 -10   7      106.51      105.79      2.77 o 
  -1 -10   7      100.01      100.48      2.58 o 
   0 -10   7        4.29        4.18      0.89 o 
   1 -10   7       19.20       20.57      1.28 o 
   2 -10   7       66.90       62.34      1.99 o 
   3 -10   7      120.31      121.58      3.02 o 
   4 -10   7      203.87      198.22      4.38 o 
   5 -10   7       17.33       16.66      1.28 o 
  -7  -9   7       30.78       29.59      1.42 o 
  -6  -9   7        1.25        1.28      0.78 o 
  -5  -9   7       31.46       33.26      1.46 o 
  -4  -9   7       13.88       18.40      1.00 o 
  -3  -9   7        9.41       11.96      0.90 o 
  -2  -9   7       40.20       37.46      1.23 o 
  -1  -9   7      158.78      152.12      2.50 o 
   0  -9   7      136.60      128.29      2.66 o 
   1  -9   7      276.24      273.56      8.78 o 
   2  -9   7       56.80       56.68      1.98 o 
   3  -9   7       20.25       20.68      1.22 o 
   4  -9   7        0.15        0.11      0.77 o 
   5  -9   7       13.35       13.28      1.22 o 
   6  -9   7       13.99       11.07      1.42 o 
  -7  -8   7        5.48        4.99      1.02 o 
  -6  -8   7       33.94       31.57      1.38 o 
  -5  -8   7       18.45       20.38      1.12 o 
  -4  -8   7      147.95      154.41      2.69 o 
  -3  -8   7      104.16       98.89      1.78 o 
  -2  -8   7       33.56       27.20      0.86 o 
  -1  -8   7        6.50        5.54      0.55 o 
   0  -8   7      134.49      146.05      2.23 o 
   1  -8   7        4.12        5.59      0.92 o 
   2  -8   7       79.03       81.24      2.13 o 
   3  -8   7        1.70        1.90      0.77 o 
   4  -8   7        1.94        1.68      0.77 o 
   5  -8   7        9.57       11.88      1.08 o 
   6  -8   7       34.66       37.07      2.01 o 
   7  -8   7       13.62       17.15      1.66 o 
  -8  -7   7       15.46       16.30      1.12 o 
  -7  -7   7       18.56       19.21      1.12 o 
  -6  -7   7        1.65        2.07      0.74 o 
  -5  -7   7       16.96       14.89      0.91 o 
  -4  -7   7       27.70       27.12      0.98 o 
  -3  -7   7      164.72      153.14      2.15 o 
  -2  -7   7      146.91      150.32      2.11 o 
  -1  -7   7      558.06      522.94      6.11 o 
   0  -7   7      125.65      150.26      2.06 o 
   1  -7   7       28.28       27.01      0.92 o 
   2  -7   7      240.03      221.62      4.41 o 
   3  -7   7       42.12       41.90      1.47 o 
   4  -7   7        2.58        2.62      1.04 o 
   5  -7   7       44.24       45.84      1.67 o 
   6  -7   7       64.18       64.92      2.48 o 
   7  -7   7      116.49      133.56      4.03 o 
   8  -7   7      153.65      171.99      4.98 o 
  -9  -6   7       88.74       95.20      2.41 o 
  -8  -6   7        6.25        5.88      0.87 o 
  -7  -6   7        0.24        0.25      0.67 o 
  -6  -6   7      171.24      170.71      3.72 o 
  -5  -6   7      907.68      887.20     13.45 o 
  -4  -6   7      154.36      167.86      2.48 o 
  -3  -6   7     1246.27     1314.03     14.60 o 
  -2  -6   7      203.66      206.10      2.64 o 
  -1  -6   7      141.12      154.99      2.06 o 
   0  -6   7      372.54      372.34      4.10 o 
   1  -6   7      704.37      684.08      8.29 o 
   2  -6   7      246.81      242.48      5.18 o 
   3  -6   7        2.37        3.08      0.69 o 
   4  -6   7       69.10       73.04      3.08 o 
   5  -6   7       97.89      100.95      2.36 o 
   6  -6   7      256.74      251.62      6.28 o 
   7  -6   7      459.07      475.55     10.89 o 
   8  -6   7        4.33        8.30      1.42 o 
  -9  -5   7       59.24       70.05      2.00 o 
  -8  -5   7      107.58      117.57      2.54 o 
  -7  -5   7        1.69        1.42      0.67 o 
  -6  -5   7        8.64        7.92      0.74 o 
  -5  -5   7       53.37       54.83      1.21 o 
  -4  -5   7     1519.66     1545.75     18.41 o 
  -3  -5   7      145.54      141.98      2.30 o 
  -2  -5   7      224.24      250.88      3.07 o 
  -1  -5   7       49.04       50.48      0.93 o 
   0  -5   7        5.12        1.91      0.43 o 
   1  -5   7       40.49       43.85      0.82 o 
   2  -5   7        0.57        0.94      0.40 o 
   3  -5   7     1607.85     1534.63     25.72 o 
   4  -5   7     1465.23     1390.30     23.34 o 
   5  -5   7      709.43      698.26     15.59 o 
   6  -5   7      212.65      207.28      5.33 o 
   7  -5   7      206.16      201.14      5.21 o 
   8  -5   7       72.45       75.75      2.84 o 
   9  -5   7      472.25      525.19     16.76 o 
  -9  -4   7      248.20      253.46      5.18 o 
  -8  -4   7      352.37      340.51      5.75 o 
  -7  -4   7      113.75      115.10      2.43 o 
  -6  -4   7       59.51       60.75      1.40 o 
  -5  -4   7       30.60       24.39      0.84 o 
  -4  -4   7      399.22      412.09      6.48 o 
  -3  -4   7       43.20       46.18      0.89 o 
  -2  -4   7      308.85      297.55      3.54 o 
  -1  -4   7       37.02       27.77      1.14 o 
   0  -4   7      113.50      127.39      1.66 o 
   1  -4   7      214.60      205.40      2.48 o 
   2  -4   7      615.38      588.43      6.62 o 
   3  -4   7      260.52      249.67      3.56 o 
   4  -4   7      966.97      935.82     21.34 o 
   5  -4   7        0.07        0.36      0.64 o 
   6  -4   7      102.88       87.82      2.84 o 
   7  -4   7       64.44       62.51      2.37 o 
   8  -4   7       16.50       17.60      1.42 o 
   9  -4   7        0.69       -1.68      1.34 o 
 -10  -3   7       48.53       61.97      2.84 o 
  -9  -3   7       10.12       11.29      0.91 o 
  -8  -3   7        1.70        0.17      0.67 o 
  -7  -3   7       50.30       59.76      1.40 o 
  -6  -3   7        6.81        5.79      0.78 o 
  -5  -3   7       24.14       19.22      0.72 o 
  -4  -3   7       63.07       71.09      1.27 o 
  -3  -3   7      900.88      903.79     10.08 o 
  -2  -3   7       38.30       41.44      0.77 o 
  -1  -3   7       23.54        9.47      0.38 o 
   0  -3   7     3172.66     3453.90     40.69 o 
   1  -3   7     3733.22     3764.84     38.19 o 
   2  -3   7      121.63      126.87      1.73 o 
   3  -3   7       17.68       14.01      0.50 o 
   4  -3   7        7.52        9.35      0.67 o 
   5  -3   7      394.48      411.00      6.36 o 
   6  -3   7      603.63      612.49     13.27 o 
   7  -3   7       82.10       82.98      2.72 o 
   8  -3   7       20.45       17.34      1.42 o 
   9  -3   7       41.80       40.55      3.02 o 
 -10  -2   7       14.50       17.02      1.77 o 
  -9  -2   7       45.20       45.21      1.48 o 
  -8  -2   7       13.59       16.18      0.83 o 
  -7  -2   7       65.93       57.75      1.36 o 
  -6  -2   7       41.88       38.15      1.07 o 
  -5  -2   7        3.73        3.23      0.43 o 
  -4  -2   7       83.20       88.27      1.82 o 
  -3  -2   7       11.83        9.77      0.43 o 
  -2  -2   7       42.76       55.07      0.86 o 
  -1  -2   7      302.97      297.99      4.05 o 
   0  -2   7      590.39      584.22      7.08 o 
   1  -2   7      358.66      367.98      4.54 o 
   2  -2   7        4.88        6.76      0.34 o 
   3  -2   7      449.42      450.41      6.08 o 
   4  -2   7      323.85      291.28      4.07 o 
   5  -2   7        4.81        2.63      0.40 o 
   6  -2   7      738.03      717.49     12.63 o 
   7  -2   7       23.10       32.29      1.84 o 
   8  -2   7      288.23      290.90      6.86 o 
 -10  -1   7        0.31       -0.71      1.84 o 
  -9  -1   7       82.91       87.69      1.87 o 
  -8  -1   7      237.00      231.32      3.61 o 
  -7  -1   7       11.27        8.16      0.68 o 
  -6  -1   7       68.79       65.47      1.39 o 
  -5  -1   7       96.32       90.71      1.64 o 
  -4  -1   7      605.39      590.38      7.26 o 
  -3  -1   7      537.51      534.82      7.58 o 
  -2  -1   7      721.88      723.16     15.09 o 
  -1  -1   7      174.02      170.20      3.30 o 
   0  -1   7     1274.16     1329.03     17.79 o 
   1  -1   7       75.80      102.18      1.41 o 
   2  -1   7      679.01      753.99      9.00 o 
   3  -1   7      510.03      583.67      7.75 o 
   4  -1   7       72.88       58.38      1.06 o 
   5  -1   7        5.17        7.66      0.45 o 
   6  -1   7      206.38      221.58      3.81 o 
   7  -1   7      152.27      161.09      3.41 o 
   8  -1   7      121.18      129.18      4.36 o 
 -10   0   7        0.06        2.57      0.97 o 
  -9   0   7        0.00        0.36      0.56 o 
  -8   0   7        1.01        0.96      0.56 o 
  -7   0   7       36.93       40.69      1.13 o 
  -6   0   7        0.09        0.27      0.45 o 
  -5   0   7      423.59      381.96      5.41 o 
  -4   0   7       26.64       19.74      0.63 o 
  -3   0   7      391.58      458.81      5.26 o 
  -2   0   7       21.97       22.79      0.59 o 
  -1   0   7      307.43      313.34      4.85 o 
   0   0   7     1956.92     1995.47     21.59 o 
   1   0   7       87.77       85.25      1.27 o 
   2   0   7      268.89      333.11      3.76 o 
   3   0   7       40.21       61.90      1.10 o 
   4   0   7      943.76     1053.38     13.94 o 
   5   0   7      132.92      146.99      2.26 o 
   6   0   7       12.03       15.74      0.78 o 
   7   0   7       81.91       79.18      1.84 o 
   8   0   7      105.72      111.64      3.85 o 
   9   0   7       13.42       17.43      2.35 o 
 -10   1   7       81.91       89.17      2.77 o 
  -9   1   7       22.16       17.87      0.93 o 
  -8   1   7        3.40        3.19      0.58 o 
  -7   1   7       72.00       60.74      1.36 o 
  -6   1   7       79.32       64.31      1.36 o 
  -5   1   7      204.01      196.91      3.00 o 
  -4   1   7      317.90      328.38      4.21 o 
  -3   1   7       36.66       46.27      1.55 o 
  -2   1   7       25.11       26.30      0.57 o 
  -1   1   7      252.08      273.92      3.44 o 
   0   1   7        2.48        4.60      0.47 o 
   1   1   7       48.82       29.12      0.82 o 
   2   1   7       44.81       66.55      0.92 o 
   3   1   7        0.05        0.70      0.21 o 
   4   1   7      184.31      217.02      2.91 o 
   5   1   7       11.52       11.08      0.61 o 
   6   1   7        0.26        2.17      0.59 o 
   7   1   7      107.48      104.40      2.58 o 
   8   1   7      359.88      382.50      7.48 o 
   9   1   7       52.34       48.60      3.35 o 
  10   1   7       30.63       37.20      3.02 o 
 -10   2   7       89.69       94.61      6.37 o 
  -9   2   7       45.17       49.22      1.78 o 
  -8   2   7       26.84       24.98      1.11 o 
  -7   2   7       29.50       25.57      0.95 o 
  -6   2   7      379.23      359.37      5.11 o 
  -5   2   7      298.92      286.20      5.29 o 
  -4   2   7       66.98       55.34      1.04 o 
  -3   2   7      157.74      190.96      2.84 o 
  -2   2   7     1064.20     1159.42     13.26 o 
  -1   2   7     2081.80     2197.73     22.47 o 
   0   2   7       41.86       56.99      0.89 o 
   1   2   7      123.67      124.92      1.55 o 
   2   2   7      240.60      273.18      3.95 o 
   3   2   7       43.85       38.04      0.64 o 
   4   2   7      786.40      746.87      9.02 o 
   5   2   7      168.60      175.24      2.92 o 
   6   2   7       50.12       44.33      1.26 o 
   7   2   7      368.07      336.78      6.58 o 
   8   2   7      159.51      161.07      3.74 o 
   9   2   7       13.27       14.75      2.35 o 
  10   2   7       59.36       63.01      4.02 o 
  -9   3   7        2.14        2.42      2.35 o 
  -8   3   7       14.76       12.64      0.91 o 
  -7   3   7      345.70      326.57      6.90 o 
  -6   3   7     1458.88     1379.90     20.10 o 
  -5   3   7       21.01       19.82      0.80 o 
  -4   3   7       54.81       49.37      1.00 o 
  -3   3   7        5.29        6.35      0.35 o 
  -2   3   7      594.06      558.17      7.17 o 
  -1   3   7      376.35      386.37      4.45 o 
   0   3   7      104.51      101.21      1.37 o 
   1   3   7     3541.13     3801.19     38.30 o 
   2   3   7      770.88      891.24      8.67 o 
   3   3   7      155.97      176.43      2.01 o 
   4   3   7      143.96      140.38      2.24 o 
   5   3   7      283.10      249.79      3.66 o 
   6   3   7      623.52      572.90      7.84 o 
   7   3   7       68.75       55.57      1.80 o 
   8   3   7       42.74       43.39      1.80 o 
   9   3   7       35.33       32.66      3.18 o 
  10   3   7       25.54       26.14      2.68 o 
  -9   4   7       49.54       52.13      2.61 o 
  -8   4   7        5.55        6.40      0.74 o 
  -7   4   7       31.86       30.10      1.13 o 
  -6   4   7      209.96      197.42      3.46 o 
  -5   4   7     1613.15     1533.09     22.42 o 
  -4   4   7      658.06      636.81      7.79 o 
  -3   4   7        2.04        3.35      0.35 o 
  -2   4   7        5.75       12.27      0.46 o 
  -1   4   7      219.73      238.68      2.99 o 
   0   4   7     1173.86     1215.54     12.52 o 
   1   4   7     2195.82     2335.54     23.82 o 
   2   4   7     2540.21     2601.70     26.54 o 
   3   4   7      690.58      669.83      7.51 o 
   4   4   7       59.17       55.35      1.15 o 
   5   4   7      426.17      422.20      7.06 o 
   6   4   7       10.39       10.01      0.70 o 
   7   4   7        0.18        0.27      0.69 o 
   8   4   7      437.02      446.75      9.09 o 
   9   4   7      159.80      145.13      4.50 o 
  -9   5   7      270.29      279.29      7.46 o 
  -8   5   7        0.21        0.14      0.64 o 
  -7   5   7        4.94        4.64      0.67 o 
  -6   5   7       35.32       32.89      1.19 o 
  -5   5   7      863.66      856.36     12.80 o 
  -4   5   7       10.26        8.47      0.56 o 
  -3   5   7      109.28      103.27      1.63 o 
  -2   5   7        1.34        1.49      0.33 o 
  -1   5   7      203.16      198.01      2.48 o 
   0   5   7        2.93        7.63      0.94 o 
   1   5   7      115.70      119.73      1.50 o 
   2   5   7      478.43      540.95      6.65 o 
   3   5   7      947.98      929.35     10.38 o 
   4   5   7      434.84      431.01      6.85 o 
   5   5   7        0.16       -0.07      0.50 o 
   6   5   7       12.38       12.05      0.68 o 
   7   5   7       34.32       31.83      1.23 o 
   8   5   7       77.76       68.91      2.25 o 
   9   5   7      184.00      170.01      5.86 o 
  -8   6   7       21.98       24.92      1.35 o 
  -7   6   7       68.75       65.71      1.75 o 
  -6   6   7      117.52      109.49      2.29 o 
  -5   6   7       31.21       30.96      1.32 o 
  -4   6   7      430.22      409.22      9.52 o 
  -3   6   7      618.85      579.35      7.22 o 
  -2   6   7      577.75      524.37      6.56 o 
  -1   6   7     1305.78     1361.56     14.09 o 
   0   6   7      320.03      299.13      3.60 o 
   1   6   7       15.19       16.88      0.59 o 
   2   6   7        2.28        2.27      0.48 o 
   3   6   7       24.91       26.84      0.86 o 
   4   6   7        2.33        1.89      0.52 o 
   5   6   7      202.05      204.22      3.24 o 
   6   6   7       54.60       50.89      1.31 o 
   7   6   7        4.32        3.39      0.58 o 
   8   6   7       60.55       55.00      2.06 o 
   9   6   7      123.18      114.23      3.22 o 
  -8   7   7       85.21       90.49      3.10 o 
  -7   7   7        4.03        4.59      0.78 o 
  -6   7   7        3.65        3.41      0.74 o 
  -5   7   7      158.55      156.94      3.43 o 
  -4   7   7       86.79       93.15      1.82 o 
  -3   7   7       11.49       12.31      0.86 o 
  -2   7   7      338.29      309.09      4.12 o 
  -1   7   7        6.73        8.42      0.87 o 
   0   7   7      104.97       97.16      1.52 o 
   1   7   7       74.77       71.02      1.21 o 
   2   7   7      509.51      476.36      5.94 o 
   3   7   7       64.74       63.65      1.29 o 
   4   7   7      282.54      271.49      4.10 o 
   5   7   7     1584.54     1572.48     21.05 o 
   6   7   7      126.83      124.90      2.30 o 
   7   7   7      142.93      137.96      2.46 o 
   8   7   7      103.04      104.41      2.88 o 
  -7   8   7        2.98        3.85      0.82 o 
  -6   8   7       92.33      102.09      3.06 o 
  -5   8   7      337.25      352.08      5.81 o 
  -4   8   7       16.20       13.01      0.80 o 
  -3   8   7       72.86       69.05      1.55 o 
  -2   8   7       36.79       29.30      0.89 o 
  -1   8   7      141.31      141.50      2.20 o 
   0   8   7       16.13       17.43      0.77 o 
   1   8   7       44.47       42.27      1.07 o 
   2   8   7      147.06      142.25      2.04 o 
   3   8   7      546.90      533.36      8.92 o 
   4   8   7       31.97       31.24      1.13 o 
   5   8   7        8.09        6.74      0.68 o 
   6   8   7       70.22       67.46      1.63 o 
   7   8   7       69.86       72.83      1.74 o 
   8   8   7       22.73       25.42      1.31 o 
  -7   9   7       10.46       10.05      1.02 o 
  -6   9   7      106.38      116.51      2.58 o 
  -5   9   7       50.69       53.36      2.08 o 
  -4   9   7        4.23        1.73      0.62 o 
  -3   9   7       60.72       60.85      1.36 o 
  -2   9   7       57.59       51.57      1.37 o 
  -1   9   7       95.86       89.88      1.66 o 
   0   9   7        0.64        0.61      0.55 o 
   1   9   7      113.24      102.61      1.79 o 
   2   9   7      239.96      210.43      3.03 o 
   3   9   7      510.18      478.71      9.77 o 
   4   9   7        0.58        0.94      0.60 o 
   5   9   7        0.37       -0.59      0.66 o 
   6   9   7        0.21        0.48      0.65 o 
   7   9   7      145.96      157.19      2.65 o 
  -6  10   7        4.91        4.21      0.91 o 
  -5  10   7        2.54        1.04      0.78 o 
  -4  10   7       32.04       32.35      1.21 o 
  -3  10   7       56.73       56.99      1.68 o 
  -2  10   7        2.20        3.11      0.71 o 
  -1  10   7      161.89      154.73      2.48 o 
   0  10   7      125.08      133.28      2.23 o 
   1  10   7       78.65       83.15      1.64 o 
   2  10   7       84.77       79.84      1.62 o 
   3  10   7        5.72        6.96      1.64 o 
   4  10   7       15.92       13.85      1.44 o 
   5  10   7        0.72        0.82      0.65 o 
   6  10   7        3.55        3.19      0.74 o 
  -4  11   7        0.26        0.39      0.89 o 
  -3  11   7      185.42      181.44      3.55 o 
  -2  11   7      168.22      184.46      3.23 o 
  -1  11   7        0.01       -0.88      0.58 o 
   0  11   7       90.07       95.78      1.87 o 
   1  11   7        8.89        9.31      0.77 o 
   2  11   7        3.25        2.85      0.68 o 
   3  11   7      148.58      147.04      3.10 o 
   4  11   7       14.46       15.33      1.33 o 
   5  11   7        0.55       -0.11      1.16 o 
  -2  12   7       79.48       85.76      2.30 o 
  -1  12   7       84.28       83.57      2.00 o 
   0  12   7       77.31       78.34      1.73 o 
   1  12   7      130.08      129.94      3.29 o 
   2  12   7        0.33       -0.15      0.63 o 
   3  12   7       34.48       35.91      1.59 o 
  -4 -11   8       23.97       25.51      1.61 o 
  -3 -11   8       23.02       21.97      1.55 o 
  -2 -11   8       34.65       35.07      1.46 o 
  -1 -11   8       86.17       83.36      3.08 o 
   0 -11   8       90.80       90.83      3.32 o 
   1 -11   8       31.73       37.58      1.72 o 
   2 -11   8        5.83        7.68      1.16 o 
   3 -11   8        1.12        0.49      1.15 o 
  -5 -10   8        1.13        1.23      1.00 o 
  -4 -10   8        2.17        3.10      0.84 o 
  -3 -10   8       47.19       54.46      1.99 o 
  -2 -10   8       21.89       21.75      1.17 o 
  -1 -10   8       30.05       26.14      1.25 o 
   0 -10   8       20.29       16.01      1.28 o 
   1 -10   8       17.05       15.96      1.22 o 
   2 -10   8      109.60      108.71      3.74 o 
   3 -10   8      106.43      104.82      3.69 o 
   4 -10   8       33.91       32.09      1.67 o 
   5 -10   8       68.49       72.87      2.31 o 
  -6  -9   8       79.67       81.59      2.21 o 
  -5  -9   8      186.93      192.37      3.72 o 
  -4  -9   8      105.85      113.56      2.28 o 
  -3  -9   8        0.06       -0.39      0.70 o 
  -2  -9   8      259.20      241.93      3.77 o 
  -1  -9   8      271.91      277.48      4.16 o 
   0  -9   8       32.43       31.15      1.41 o 
   1  -9   8        0.00        0.45      0.77 o 
   2  -9   8       14.82       16.38      1.35 o 
   3  -9   8        2.32        1.90      0.90 o 
   4  -9   8      217.23      215.81      4.57 o 
   5  -9   8       11.14        8.98      1.08 o 
   6  -9   8       64.20       68.23      2.84 o 
  -7  -8   8      142.45      145.83      3.13 o 
  -6  -8   8      290.36      302.63      5.31 o 
  -5  -8   8      120.29      128.20      2.85 o 
  -4  -8   8       83.36       87.19      1.88 o 
  -3  -8   8        0.33       -0.52      0.44 o 
  -2  -8   8       12.65       17.21      0.79 o 
  -1  -8   8      124.55      112.21      2.07 o 
   0  -8   8       27.31       25.76      1.01 o 
   1  -8   8        2.42        1.56      0.77 o 
   2  -8   8       96.62       85.12      2.19 o 
   3  -8   8       18.01       16.04      1.16 o 
   4  -8   8       14.12       14.56      1.08 o 
   5  -8   8        0.01        0.22      0.77 o 
   6  -8   8      251.75      250.58      6.51 o 
   7  -8   8      177.52      178.55      5.09 o 
  -8  -7   8       10.49        7.24      1.01 o 
  -7  -7   8       34.41       33.68      1.42 o 
  -6  -7   8       93.04       92.59      2.26 o 
  -5  -7   8      428.45      417.12      6.86 o 
  -4  -7   8      206.93      215.08      3.12 o 
  -3  -7   8        2.65        4.23      0.52 o 
  -2  -7   8       18.49       20.40      0.74 o 
  -1  -7   8      115.89      116.35      1.73 o 
   0  -7   8       38.44       46.28      1.23 o 
   1  -7   8      205.01      194.32      3.93 o 
   2  -7   8      324.57      303.85      5.73 o 
   3  -7   8      329.98      307.12      5.80 o 
   4  -7   8       75.73       72.78      1.99 o 
   5  -7   8        0.60        0.87      0.69 o 
   6  -7   8      107.91      115.03      3.67 o 
   7  -7   8        8.04       11.48      1.42 o 
  -8  -6   8       12.62       11.03      1.01 o 
  -7  -6   8       93.85       99.42      2.30 o 
  -6  -6   8       73.34       71.51      2.24 o 
  -5  -6   8      220.15      212.77      3.36 o 
  -4  -6   8       32.04       33.32      0.98 o 
  -3  -6   8      624.73      641.57      7.41 o 
  -2  -6   8      154.00      149.85      2.08 o 
  -1  -6   8      480.71      435.38      5.10 o 
   0  -6   8       45.97       37.24      0.83 o 
   1  -6   8       56.63       53.62      1.20 o 
   2  -6   8      453.31      426.97      7.67 o 
   3  -6   8      564.05      550.41      9.73 o 
   4  -6   8      321.93      318.56      8.10 o 
   5  -6   8       25.19       27.13      1.28 o 
   6  -6   8        2.21        1.68      1.01 o 
   7  -6   8       32.04       27.11      1.90 o 
   8  -6   8        6.35        5.58      1.18 o 
  -9  -5   8        0.55        0.24      0.78 o 
  -8  -5   8       47.38       52.37      1.66 o 
  -7  -5   8        9.07        8.80      0.97 o 
  -6  -5   8       57.38       58.77      1.40 o 
  -5  -5   8       12.59       12.61      0.68 o 
  -4  -5   8      253.80      241.07      3.30 o 
  -3  -5   8       32.62       31.16      0.94 o 
  -2  -5   8      983.04     1041.78     11.62 o 
  -1  -5   8       58.67       72.85      1.16 o 
   0  -5   8       62.22       75.93      1.19 o 
   1  -5   8      110.93      109.61      1.66 o 
   2  -5   8       67.73       61.92      1.84 o 
   3  -5   8       58.90       56.51      2.80 o 
   4  -5   8        6.42        5.13      0.77 o 
   5  -5   8      122.84      115.93      3.63 o 
   6  -5   8      114.31      118.65      3.55 o 
   7  -5   8       65.36       71.56      2.61 o 
   8  -5   8        0.96        0.17      0.95 o 
  -9  -4   8       19.38       21.40      1.25 o 
  -8  -4   8        4.98        5.95      0.87 o 
  -7  -4   8       68.08       71.52      1.83 o 
  -6  -4   8       11.05        9.24      0.68 o 
  -5  -4   8      215.95      207.75      2.94 o 
  -4  -4   8      502.28      460.82      5.80 o 
  -3  -4   8      121.43      124.90      2.13 o 
  -2  -4   8      568.61      566.06      6.44 o 
  -1  -4   8       10.67       15.53      0.62 o 
   0  -4   8        5.01        7.76      0.46 o 
   1  -4   8      144.96      155.55      1.85 o 
   2  -4   8      289.01      296.65      4.52 o 
   3  -4   8      326.05      307.47      7.16 o 
   4  -4   8      854.49      851.13     14.56 o 
   5  -4   8      533.31      522.51     13.35 o 
   6  -4   8       15.21       17.60      1.42 o 
   7  -4   8      166.92      155.44      4.38 o 
   8  -4   8      243.04      228.22      5.80 o 
   9  -4   8        8.77        9.72      2.01 o 
  -9  -3   8        2.88        2.52      0.78 o 
  -8  -3   8       36.80       40.17      1.42 o 
  -7  -3   8       11.62       12.73      0.80 o 
  -6  -3   8      280.65      289.86      4.33 o 
  -5  -3   8      362.28      327.13      3.98 o 
  -4  -3   8       47.11       48.64      1.15 o 
  -3  -3   8     1180.03     1120.19     12.85 o 
  -2  -3   8      419.33      442.28      5.08 o 
  -1  -3   8      264.03      297.78      3.51 o 
   0  -3   8        9.57       21.42      0.84 o 
   1  -3   8      110.74      107.92      1.34 o 
   2  -3   8       87.91       93.46      1.41 o 
   3  -3   8       80.14       84.49      1.66 o 
   4  -3   8      166.49      165.31      4.04 o 
   5  -3   8       15.65       13.87      0.72 o 
   6  -3   8        1.77        0.29      0.80 o 
   7  -3   8        0.04       -0.34      0.95 o 
   8  -3   8       17.64       22.20      1.66 o 
 -10  -2   8       64.62       77.17      2.50 o 
  -9  -2   8       60.72       59.97      1.73 o 
  -8  -2   8       45.29       43.64      1.70 o 
  -7  -2   8        3.95        4.83      0.60 o 
  -6  -2   8      422.43      388.71      5.56 o 
  -5  -2   8      343.48      334.81      4.84 o 
  -4  -2   8      222.29      225.23      3.05 o 
  -3  -2   8       29.89       24.76      0.72 o 
  -2  -2   8      302.11      305.23      3.58 o 
  -1  -2   8        2.84        0.92      0.36 o 
   0  -2   8       49.35       60.22      0.93 o 
   1  -2   8      634.81      714.84      8.54 o 
   2  -2   8      841.31      900.15     10.68 o 
   3  -2   8       99.74      101.60      1.87 o 
   4  -2   8       79.07       93.89      1.80 o 
   5  -2   8       53.44       49.59      1.19 o 
   6  -2   8       42.52       44.90      1.55 o 
   7  -2   8      401.49      403.63      7.53 o 
   8  -2   8      220.25      231.78      5.80 o 
 -10  -1   8       50.42       54.74      2.72 o 
  -9  -1   8        2.53        2.21      0.68 o 
  -8  -1   8       32.46       35.74      1.26 o 
  -7  -1   8        4.13        3.08      0.60 o 
  -6  -1   8      181.25      146.36      2.47 o 
  -5  -1   8       38.40       46.61      1.02 o 
  -4  -1   8      190.55      158.79      2.08 o 
  -3  -1   8      380.44      369.98      7.73 o 
  -2  -1   8      142.50      143.88      2.40 o 
  -1  -1   8       28.77       26.10      0.63 o 
   0  -1   8        0.07        0.75      0.42 o 
   1  -1   8       46.53       36.97      0.74 o 
   2  -1   8     1926.06     1975.70     23.09 o 
   3  -1   8      470.42      517.84      7.78 o 
   4  -1   8      170.08      163.97      2.87 o 
   5  -1   8      300.37      298.66      4.71 o 
   6  -1   8        0.01        0.89      0.58 o 
   7  -1   8       15.34       21.43      1.16 o 
   8  -1   8       60.14       53.29      2.24 o 
 -10   0   8        9.09       12.20      1.28 o 
  -9   0   8        1.13        1.49      0.60 o 
  -8   0   8      115.73      120.72      2.26 o 
  -7   0   8      146.94      139.31      2.39 o 
  -6   0   8      139.96      121.59      2.12 o 
  -5   0   8      188.13      167.75      2.66 o 
  -4   0   8        3.41        4.31      0.41 o 
  -3   0   8     1428.09     1472.62     22.73 o 
  -2   0   8     1442.08     1468.35     28.00 o 
  -1   0   8       51.66       57.94      0.92 o 
   0   0   8      173.74      187.46      2.57 o 
   1   0   8       33.47       37.33      0.74 o 
   2   0   8       39.58       43.52      0.81 o 
   3   0   8     1108.92     1153.77     15.24 o 
   4   0   8       42.15       41.69      0.91 o 
   5   0   8      240.66      244.16      3.55 o 
   6   0   8      100.98      108.07      2.50 o 
   7   0   8        0.98        1.17      0.69 o 
   8   0   8        1.17        2.12      1.05 o 
   9   0   8      120.54      135.40      6.03 o 
 -10   1   8        0.03        1.56      0.97 o 
  -9   1   8        5.97        5.02      0.69 o 
  -8   1   8       65.48       63.30      1.54 o 
  -7   1   8      480.72      472.12      6.67 o 
  -6   1   8      137.39      142.25      2.39 o 
  -5   1   8      191.57      154.58      2.51 o 
  -4   1   8      236.20      245.91      3.30 o 
  -3   1   8      394.86      379.87      4.14 o 
  -2   1   8      876.69      930.44     14.06 o 
  -1   1   8       35.60       44.37      0.76 o 
   0   1   8       74.41       72.37      1.05 o 
   1   1   8      900.40      952.25      9.84 o 
   2   1   8       42.17       53.92      0.81 o 
   3   1   8      143.77      169.28      2.62 o 
   4   1   8      298.13      306.15      3.95 o 
   5   1   8      322.29      310.76      4.58 o 
   6   1   8      649.11      609.80     11.22 o 
   7   1   8      156.79      141.78      4.03 o 
   8   1   8        7.37        8.94      1.84 o 
   9   1   8       18.26       19.10      2.35 o 
  10   1   8        1.28        1.27      1.05 o 
  -9   2   8        0.12        0.11      0.70 o 
  -8   2   8        7.73        6.49      0.74 o 
  -7   2   8      515.32      513.61      7.18 o 
  -6   2   8      801.59      782.93     10.57 o 
  -5   2   8      454.70      443.89      6.16 o 
  -4   2   8      311.28      284.01      3.71 o 
  -3   2   8       95.30       89.15      1.27 o 
  -2   2   8      134.68      131.52      1.87 o 
  -1   2   8      116.73      122.64      1.49 o 
   0   2   8      969.19     1091.56     12.00 o 
   1   2   8      522.78      504.23      6.83 o 
   2   2   8       34.06       33.11      0.66 o 
   3   2   8       92.92      108.08      1.63 o 
   4   2   8      398.58      384.05      5.32 o 
   5   2   8       27.11       37.11      1.19 o 
   6   2   8       69.00       82.14      2.53 o 
   7   2   8       11.14       17.83      1.16 o 
   8   2   8       30.01       27.70      1.90 o 
   9   2   8       63.90       68.37      4.02 o 
  10   2   8       58.19       67.31      2.96 o 
  -9   3   8       50.23       55.61      1.65 o 
  -8   3   8       87.63       87.64      2.04 o 
  -7   3   8       10.54       14.39      0.91 o 
  -6   3   8       76.30       78.55      1.61 o 
  -5   3   8        3.90        4.08      0.52 o 
  -4   3   8      252.06      227.75      3.05 o 
  -3   3   8      201.69      193.99      2.92 o 
  -2   3   8      270.59      254.88      3.06 o 
  -1   3   8      677.95      753.09      8.47 o 
   0   3   8       27.84       19.46      0.52 o 
   1   3   8     1826.06     1953.20     21.31 o 
   2   3   8      871.91      845.99     11.16 o 
   3   3   8     1970.14     1952.90     21.30 o 
   4   3   8      742.13      731.16      9.83 o 
   5   3   8       72.33       57.41      1.20 o 
   6   3   8       23.34       21.01      1.05 o 
   7   3   8        0.10        1.23      0.77 o 
   8   3   8      935.65      897.06     21.45 o 
   9   3   8       78.67       70.05      4.02 o 
  10   3   8       66.80       76.14      3.35 o 
  -9   4   8       40.05       38.12      2.47 o 
  -8   4   8        0.37        0.32      0.64 o 
  -7   4   8       64.32       69.21      1.74 o 
  -6   4   8      181.23      179.78      3.25 o 
  -5   4   8        7.30        9.29      0.74 o 
  -4   4   8      110.83      105.61      1.66 o 
  -3   4   8      756.75      704.24      7.99 o 
  -2   4   8        0.43        1.04      0.29 o 
  -1   4   8       39.57       39.74      0.77 o 
   0   4   8      216.75      218.67      2.67 o 
   1   4   8      721.33      786.49      8.19 o 
   2   4   8       56.73       55.58      1.06 o 
   3   4   8        0.34        3.04      0.71 o 
   4   4   8      136.34      136.04      2.24 o 
   5   4   8      289.23      269.25      3.96 o 
   6   4   8      104.84      109.54      2.68 o 
   7   4   8        7.48        5.26      0.83 o 
   8   4   8        1.19        2.11      1.48 o 
   9   4   8       63.40       58.65      4.02 o 
  -9   5   8       51.06       52.12      2.81 o 
  -8   5   8       18.60       16.44      0.98 o 
  -7   5   8       29.26       24.13      1.08 o 
  -6   5   8       60.94       58.98      1.65 o 
  -5   5   8       97.00      101.81      2.13 o 
  -4   5   8      551.67      510.29      7.94 o 
  -3   5   8        0.04        0.88      0.40 o 
  -2   5   8        0.70        2.18      0.71 o 
  -1   5   8        0.52        1.25      0.48 o 
   0   5   8      507.67      486.63      5.23 o 
   1   5   8      451.05      390.27      4.23 o 
   2   5   8      828.86      843.48      9.39 o 
   3   5   8       20.51       18.34      0.72 o 
   4   5   8      676.89      651.69      8.91 o 
   5   5   8      280.77      267.97      4.00 o 
   6   5   8      113.27      106.83      1.96 o 
   7   5   8       34.83       34.99      1.23 o 
   8   5   8       22.00       22.63      1.62 o 
   9   5   8       72.16       66.03      4.02 o 
  -8   6   8       13.17       14.85      1.08 o 
  -7   6   8       71.85       73.33      1.87 o 
  -6   6   8       38.87       44.14      1.42 o 
  -5   6   8       35.52       37.27      1.28 o 
  -4   6   8        0.63        0.50      0.58 o 
  -3   6   8      794.81      757.54      9.32 o 
  -2   6   8      136.40      142.01      2.14 o 
  -1   6   8      132.57      141.03      1.93 o 
   0   6   8       75.13       77.71      1.15 o 
   1   6   8        5.08        5.60      0.44 o 
   2   6   8        1.13        1.84      0.39 o 
   3   6   8        9.83        5.43      0.51 o 
   4   6   8       42.95       41.96      1.15 o 
   5   6   8       14.01       17.85      0.83 o 
   6   6   8       46.83       43.34      1.20 o 
   7   6   8       54.51       55.93      1.35 o 
   8   6   8       17.04       18.25      1.35 o 
   9   6   8       61.00       69.30      2.96 o 
  -8   7   8        7.24        7.84      1.45 o 
  -7   7   8        9.70       11.85      0.95 o 
  -6   7   8       23.81       24.80      1.19 o 
  -5   7   8       13.68       13.79      1.22 o 
  -4   7   8      128.71      115.81      2.38 o 
  -3   7   8        9.25        9.26      0.65 o 
  -2   7   8       94.72       97.71      1.66 o 
  -1   7   8      375.06      367.78      4.41 o 
   0   7   8      106.94      130.86      2.02 o 
   1   7   8      142.81      112.35      1.72 o 
   2   7   8        1.10        0.88      0.41 o 
   3   7   8      169.26      158.34      2.60 o 
   4   7   8       40.09       36.92      1.18 o 
   5   7   8      212.12      209.26      3.84 o 
   6   7   8       21.90       22.87      1.12 o 
   7   7   8        3.32        4.30      0.68 o 
   8   7   8       39.39       40.70      2.56 o 
  -7   8   8        5.33        4.97      1.06 o 
  -6   8   8       53.54       54.42      1.70 o 
  -5   8   8      151.17      156.30      3.05 o 
  -4   8   8      174.24      182.74      3.51 o 
  -3   8   8        1.85        2.15      0.75 o 
  -2   8   8       18.40       18.58      0.79 o 
  -1   8   8       20.69       12.81      0.68 o 
   0   8   8        4.90        1.51      0.55 o 
   1   8   8       69.69       71.14      1.41 o 
   2   8   8      164.03      162.08      2.26 o 
   3   8   8       16.88       16.87      0.86 o 
   4   8   8       87.83       85.40      1.79 o 
   5   8   8        6.84        6.11      0.78 o 
   6   8   8        6.74        5.01      0.78 o 
   7   8   8       85.42       87.34      2.25 o 
   8   8   8        1.22        1.55      0.64 o 
  -6   9   8        7.39        7.27      0.91 o 
  -5   9   8       22.94       18.27      1.12 o 
  -4   9   8      307.34      309.87      6.29 o 
  -3   9   8      264.50      271.67      4.25 o 
  -2   9   8       56.63       52.19      1.40 o 
  -1   9   8       77.56       67.18      1.93 o 
   0   9   8      115.77      118.13      2.00 o 
   1   9   8       35.27       35.10      1.07 o 
   2   9   8      147.19      139.14      2.29 o 
   3   9   8        0.74        0.65      0.60 o 
   4   9   8       51.78       49.90      1.40 o 
   5   9   8       26.19       24.79      1.25 o 
   6   9   8        0.91        0.13      0.74 o 
   7   9   8        3.62        4.43      0.77 o 
  -5  10   8       33.04       34.37      1.46 o 
  -4  10   8        1.18        3.27      0.78 o 
  -3  10   8       17.70       20.58      1.01 o 
  -2  10   8       59.64       57.20      1.75 o 
  -1  10   8      108.94      102.60      1.84 o 
   0  10   8      103.77      105.40      1.94 o 
   1  10   8        9.69       11.69      0.77 o 
   2  10   8       44.00       37.38      1.16 o 
   3  10   8       21.29       23.35      1.25 o 
   4  10   8      221.40      222.45      4.13 o 
   5  10   8      110.20      114.53      2.36 o 
   6  10   8       35.15       37.61      1.36 o 
  -4  11   8        1.00        0.57      0.93 o 
  -3  11   8       85.85       95.47      3.34 o 
  -2  11   8       55.16       55.14      1.80 o 
  -1  11   8       66.38       70.07      1.62 o 
   0  11   8        4.93        2.63      0.68 o 
   1  11   8       13.43       13.65      0.86 o 
   2  11   8       19.33       18.46      1.01 o 
   3  11   8        3.90        3.92      0.97 o 
   4  11   8       24.69       25.32      1.35 o 
   5  11   8       13.56       13.44      1.11 o 
  -2  12   8       25.13       29.27      1.31 o 
  -1  12   8       26.62       32.35      1.31 o 
   0  12   8       13.80       14.63      0.93 o 
   1  12   8      146.31      152.55      2.60 o 
   2  12   8      148.87      151.13      3.26 o 
   3  12   8       97.19       95.64      2.89 o 
  -3 -11   9        4.71        3.39      1.08 o 
  -2 -11   9       31.42       29.85      1.51 o 
  -1 -11   9      216.81      222.29      6.04 o 
   0 -11   9       10.86       12.90      2.68 o 
   1 -11   9       20.15       26.93      1.55 o 
   2 -11   9       22.53       26.75      1.61 o 
  -5 -10   9      128.45      148.11      4.38 o 
  -4 -10   9        4.15        3.61      1.02 o 
  -3 -10   9        6.86        8.49      1.16 o 
  -2 -10   9       19.37       20.12      1.21 o 
  -1 -10   9       34.59       29.82      1.55 o 
   0 -10   9        5.69        5.64      1.04 o 
   1 -10   9       84.68       86.63      2.45 o 
   2 -10   9        0.36        0.31      0.83 o 
   3 -10   9        8.13        9.59      1.08 o 
   4 -10   9       57.11       62.85      3.36 o 
  -6  -9   9       57.57       55.23      1.87 o 
  -5  -9   9       13.89       16.72      1.40 o 
  -4  -9   9      154.22      155.12      3.14 o 
  -3  -9   9      113.27      113.00      2.83 o 
  -2  -9   9      218.53      216.46      3.50 o 
  -1  -9   9      154.77      157.95      3.06 o 
   0  -9   9        3.60        3.89      1.37 o 
   1  -9   9       95.45       97.84      4.34 o 
   2  -9   9       65.46       70.97      2.19 o 
   3  -9   9        1.06        0.78      1.05 o 
   4  -9   9        0.34        0.12      1.71 o 
   5  -9   9      117.89      115.97      2.96 o 
  -7  -8   9       94.95      100.06      2.54 o 
  -6  -8   9       72.99       72.30      2.00 o 
  -5  -8   9      250.74      254.61      4.56 o 
  -4  -8   9      227.22      224.16      4.10 o 
  -3  -8   9        7.50        6.31      0.75 o 
  -2  -8   9      351.49      346.34      5.03 o 
  -1  -8   9       41.69       54.80      1.40 o 
   0  -8   9      153.74      147.30      2.76 o 
   1  -8   9       57.71       52.98      1.74 o 
   2  -8   9       53.22       51.26      1.80 o 
   3  -8   9      124.17      118.87      2.90 o 
   4  -8   9      355.17      347.73      6.63 o 
   5  -8   9      121.20      123.94      3.08 o 
   6  -8   9      262.08      270.99      6.99 o 
  -8  -7   9       61.08       68.62      2.00 o 
  -7  -7   9       81.50       87.54      2.26 o 
  -6  -7   9      151.25      154.40      3.22 o 
  -5  -7   9     1039.84     1040.16     17.17 o 
  -4  -7   9      106.53      109.00      2.23 o 
  -3  -7   9       82.88       90.23      1.62 o 
  -2  -7   9        0.08        0.21      0.50 o 
  -1  -7   9      201.78      180.63      2.62 o 
   0  -7   9       93.10       95.31      1.83 o 
   1  -7   9       69.96       71.58      1.99 o 
   2  -7   9       22.81       21.45      1.16 o 
   3  -7   9      721.46      690.68     14.60 o 
   4  -7   9      369.39      351.37      9.04 o 
   5  -7   9      269.49      251.84      5.02 o 
   6  -7   9      310.75      311.76      7.70 o 
   7  -7   9       15.93       16.43      1.66 o 
  -8  -6   9        5.42        2.85      0.84 o 
  -7  -6   9       11.66       12.81      1.01 o 
  -6  -6   9       56.07       54.69      1.63 o 
  -5  -6   9      301.11      297.99      4.12 o 
  -4  -6   9        4.50        4.93      0.56 o 
  -3  -6   9        5.41        5.27      0.55 o 
  -2  -6   9        8.73        7.78      0.52 o 
  -1  -6   9        2.32        9.29      0.56 o 
   0  -6   9        0.01        1.40      0.41 o 
   1  -6   9      272.49      267.68      4.60 o 
   2  -6   9      902.92      843.68     14.51 o 
   3  -6   9      754.44      729.67     12.69 o 
   4  -6   9       32.96       27.41      1.28 o 
   5  -6   9       41.78       39.52      1.47 o 
   6  -6   9       11.57       18.67      1.53 o 
   7  -6   9       38.87       43.42      2.13 o 
   8  -6   9       86.21       90.46      3.52 o 
  -9  -5   9        2.15        0.90      0.87 o 
  -8  -5   9       79.22       77.18      2.04 o 
  -7  -5   9       63.12       67.39      1.83 o 
  -6  -5   9       20.96       21.14      1.17 o 
  -5  -5   9        1.71        2.23      0.55 o 
  -4  -5   9        0.03        0.55      0.43 o 
  -3  -5   9      492.38      500.71      6.33 o 
  -2  -5   9      537.07      542.89      6.27 o 
  -1  -5   9      347.62      331.07      3.96 o 
   0  -5   9      171.26      182.14      2.53 o 
   1  -5   9       95.31       99.87      1.46 o 
   2  -5   9        0.14        0.07      0.44 o 
   3  -5   9      994.08      922.62     15.73 o 
   4  -5   9       53.54       51.47      2.41 o 
   5  -5   9      189.41      196.17      6.42 o 
   6  -5   9      107.25      113.88      3.43 o 
   7  -5   9        7.72        8.17      1.51 o 
   8  -5   9       77.39       80.67      2.96 o 
  -9  -4   9        9.98        8.11      0.97 o 
  -8  -4   9        7.14        8.18      0.91 o 
  -7  -4   9        0.05        0.60      0.60 o 
  -6  -4   9       78.58       83.74      1.73 o 
  -5  -4   9       20.66       22.30      0.84 o 
  -4  -4   9     1020.50     1017.32     12.29 o 
  -3  -4   9      373.02      357.98      4.65 o 
  -2  -4   9       88.85      105.51      1.54 o 
  -1  -4   9      826.64      802.03      8.97 o 
   0  -4   9      794.59      807.29      9.68 o 
   1  -4   9        4.99        7.99      0.42 o 
   2  -4   9       40.21       36.66      1.08 o 
   3  -4   9      448.57      431.35      7.16 o 
   4  -4   9       53.39       56.77      1.58 o 
   5  -4   9      827.93      811.78     13.91 o 
   6  -4   9      188.39      188.79      4.85 o 
   7  -4   9       57.18       63.60      2.48 o 
   8  -4   9      104.79      112.78      3.55 o 
   9  -4   9        8.46       12.48      1.42 o 
  -9  -3   9       14.00       12.16      1.04 o 
  -8  -3   9       19.07       17.32      0.98 o 
  -7  -3   9        6.23        4.45      0.65 o 
  -6  -3   9       35.35       35.76      1.10 o 
  -5  -3   9      223.19      221.48      2.85 o 
  -4  -3   9       93.57       90.50      1.60 o 
  -3  -3   9      770.28      717.61      8.74 o 
  -2  -3   9        1.81        3.85      0.38 o 
  -1  -3   9       36.44       36.79      0.74 o 
   0  -3   9       39.67       36.70      0.82 o 
   1  -3   9      296.74      292.14      3.71 o 
   2  -3   9     1001.37     1005.40     13.14 o 
   3  -3   9     1196.51     1148.82     16.91 o 
   4  -3   9     1061.48     1072.19     15.86 o 
   5  -3   9      113.67      124.64      2.34 o 
   6  -3   9       12.49       17.77      1.42 o 
   7  -3   9      123.11      126.25      8.21 o 
   8  -3   9        6.60        7.63      1.18 o 
   9  -3   9        0.02       -0.67      1.34 o 
  -9  -2   9        1.61        0.97      0.78 o 
  -8  -2   9       28.03       29.74      1.13 o 
  -7  -2   9        3.58        4.78      0.65 o 
  -6  -2   9        0.72        0.78      0.50 o 
  -5  -2   9       38.85       34.99      0.93 o 
  -4  -2   9      209.18      190.32      3.25 o 
  -3  -2   9       26.25       29.44      0.95 o 
  -2  -2   9     1199.22     1164.33     12.87 o 
  -1  -2   9      303.42      323.01      4.12 o 
   0  -2   9      293.96      316.88      4.10 o 
   1  -2   9       10.99       11.09      0.43 o 
   2  -2   9      208.35      237.52      3.03 o 
   3  -2   9       50.24       55.61      1.29 o 
   4  -2   9        0.19        0.15      0.44 o 
   5  -2   9       64.73       57.19      2.27 o 
   6  -2   9        6.92        4.68      0.77 o 
   7  -2   9      246.06      249.18      4.96 o 
   8  -2   9       86.68       81.78      4.02 o 
   9  -2   9       68.55       76.42      4.02 o 
  -9  -1   9       20.63       21.71      1.18 o 
  -8  -1   9       22.29       22.62      1.00 o 
  -7  -1   9        1.31       -0.35      0.60 o 
  -6  -1   9      853.16      765.49     10.50 o 
  -5  -1   9       42.13       50.78      1.17 o 
  -4  -1   9       41.08       44.24      1.04 o 
  -3  -1   9      773.32      736.11     10.62 o 
  -2  -1   9       42.15       47.46      0.84 o 
  -1  -1   9      907.59      880.17     14.09 o 
   0  -1   9     1086.16     1064.73     13.54 o 
   1  -1   9      720.66      836.29      9.95 o 
   2  -1   9        3.64        4.17      0.32 o 
   3  -1   9        1.61        4.28      0.44 o 
   4  -1   9      378.79      421.86      6.48 o 
   5  -1   9        4.05        3.22      0.46 o 
   6  -1   9       16.41       14.53      0.97 o 
   7  -1   9      132.53      135.84      4.29 o 
   8  -1   9       15.43       15.60      1.42 o 
  -9   0   9        1.58        0.23      0.60 o 
  -8   0   9       83.87       77.73      1.78 o 
  -7   0   9       23.03       26.78      1.00 o 
  -6   0   9       41.86       39.58      1.13 o 
  -5   0   9       72.96       74.46      1.49 o 
  -4   0   9       51.39       52.10      1.10 o 
  -3   0   9      280.18      303.85      3.89 o 
  -2   0   9      412.69      389.88      4.50 o 
  -1   0   9      237.72      262.72      3.06 o 
   0   0   9        0.05        0.88      0.22 o 
   1   0   9      493.47      537.37      6.51 o 
   2   0   9      124.39      117.34      1.66 o 
   3   0   9      155.69      126.31      2.42 o 
   4   0   9      678.64      701.82     10.46 o 
   5   0   9      296.02      290.86      4.63 o 
   6   0   9        0.37        1.23      0.58 o 
   7   0   9      131.60      142.03      3.29 o 
   8   0   9      343.02      332.65      8.29 o 
   9   0   9        4.50        6.37      1.68 o 
  -9   1   9        0.98        0.85      0.68 o 
  -8   1   9      529.00      518.27      6.78 o 
  -7   1   9      697.06      684.71      9.44 o 
  -6   1   9      559.42      517.56      7.23 o 
  -5   1   9       30.49       37.51      1.06 o 
  -4   1   9       72.33       76.35      1.45 o 
  -3   1   9     1232.78     1231.46     14.69 o 
  -2   1   9      436.78      415.73      5.42 o 
  -1   1   9      225.40      245.70      2.93 o 
   0   1   9      526.54      542.59      6.09 o 
   1   1   9       62.32       62.01      0.89 o 
   2   1   9      159.42      147.22      2.10 o 
   3   1   9      721.30      719.18     12.72 o 
   4   1   9       40.36       24.92      0.78 o 
   5   1   9      626.07      556.07      8.43 o 
   6   1   9      183.10      147.15      4.03 o 
   7   1   9        0.02        0.29      1.51 o 
   8   1   9       42.88       35.91      3.69 o 
   9   1   9        0.09       -1.01      1.68 o 
  -9   2   9       73.53       89.37      2.16 o 
  -8   2   9       37.97       41.94      1.42 o 
  -7   2   9       68.25       66.49      1.54 o 
  -6   2   9      625.10      600.36      8.23 o 
  -5   2   9      102.62      100.92      1.82 o 
  -4   2   9       20.78       24.05      0.77 o 
  -3   2   9      133.71      132.31      1.82 o 
  -2   2   9     1321.01     1420.86     15.73 o 
  -1   2   9      679.34      678.40      7.12 o 
   0   2   9     1726.10     1746.65     19.08 o 
   1   2   9     1278.70     1384.92     15.16 o 
   2   2   9     1782.35     1833.72     20.12 o 
   3   2   9       37.54       33.56      0.80 o 
   4   2   9      860.57      866.46     11.64 o 
   5   2   9      188.38      183.03      3.16 o 
   6   2   9       28.19       31.84      1.66 o 
   7   2   9       43.99       54.02      3.52 o 
   8   2   9        0.17        1.34      1.05 o 
   9   2   9       64.66       69.04      4.02 o 
  -9   3   9       16.39       22.34      1.37 o 
  -8   3   9       29.76       32.71      1.32 o 
  -7   3   9      106.98      102.57      2.21 o 
  -6   3   9      578.80      568.77      7.87 o 
  -5   3   9        2.28        2.03      0.50 o 
  -4   3   9       72.24       67.92      1.27 o 
  -3   3   9      246.53      244.08      2.98 o 
  -2   3   9       13.54        8.74      0.42 o 
  -1   3   9       16.51       14.07      0.55 o 
   0   3   9       75.69       77.85      1.16 o 
   1   3   9      409.07      413.27      4.73 o 
   2   3   9     1917.57     1888.37     20.95 o 
   3   3   9       16.17       15.50      0.73 o 
   4   3   9       88.53       84.72      1.80 o 
   5   3   9      210.15      205.47      3.54 o 
   6   3   9      195.44      193.43      3.76 o 
   7   3   9      658.29      579.60     16.09 o 
   8   3   9        4.59        6.62      2.35 o 
   9   3   9        5.41        6.37      2.01 o 
  -9   4   9        3.04        4.24      0.86 o 
  -8   4   9      133.61      129.83      2.67 o 
  -7   4   9        5.39        5.48      0.74 o 
  -6   4   9        9.30        7.03      0.78 o 
  -5   4   9      273.52      248.67      4.22 o 
  -4   4   9      723.40      686.94     10.14 o 
  -3   4   9     2433.24     2388.35     27.62 o 
  -2   4   9     1083.26     1092.00     12.22 o 
  -1   4   9        0.93        1.80      0.33 o 
   0   4   9       12.80       10.25      0.42 o 
   1   4   9      146.24      166.42      2.15 o 
   2   4   9      276.55      302.03      3.89 o 
   3   4   9       15.89       15.70      0.65 o 
   4   4   9        0.59        0.34      0.47 o 
   5   4   9       33.48       29.06      0.95 o 
   6   4   9        5.75        6.88      0.54 o 
   7   4   9      120.05      108.13      4.69 o 
   8   4   9      169.22      156.62      4.62 o 
   9   4   9       55.73       66.03      4.02 o 
  -8   5   9        7.89       10.51      0.91 o 
  -7   5   9       69.01       66.64      1.75 o 
  -6   5   9       31.93       27.43      1.17 o 
  -5   5   9      550.48      517.86      8.03 o 
  -4   5   9      525.68      506.16      7.86 o 
  -3   5   9      241.65      227.59      2.91 o 
  -2   5   9       90.29       83.40      1.33 o 
  -1   5   9      419.14      418.33      4.92 o 
   0   5   9      101.06       99.00      1.46 o 
   1   5   9      533.27      527.55      5.65 o 
   2   5   9      725.24      716.12      8.07 o 
   3   5   9     1739.16     1694.50     22.43 o 
   4   5   9     2490.25     2382.80     31.40 o 
   5   5   9      477.63      436.02      6.15 o 
   6   5   9        9.04        8.84      0.65 o 
   7   5   9       20.93       22.66      1.05 o 
   8   5   9       84.35       73.62      3.35 o 
   9   5   9       19.07       16.42      2.35 o 
  -8   6   9       12.62       13.05      0.98 o 
  -7   6   9      109.95      122.56      2.92 o 
  -6   6   9      392.78      414.99      6.69 o 
  -5   6   9      311.06      304.55      5.10 o 
  -4   6   9      124.70      109.65      2.21 o 
  -3   6   9       20.29       17.97      0.74 o 
  -2   6   9       16.12       16.29      0.68 o 
  -1   6   9        2.53        2.72      0.42 o 
   0   6   9       27.67       25.65      0.67 o 
   1   6   9      324.06      312.24      3.79 o 
   2   6   9      345.39      332.82      3.97 o 
   3   6   9      831.38      806.34     11.00 o 
   4   6   9       27.02       21.08      0.88 o 
   5   6   9       13.38       15.19      0.83 o 
   6   6   9      201.00      196.97      3.18 o 
   7   6   9      194.77      199.46      3.24 o 
   8   6   9       55.11       61.36      2.72 o 
  -8   7   9        0.36        0.37      0.78 o 
  -7   7   9        0.05        0.25      0.70 o 
  -6   7   9       62.95       65.81      1.83 o 
  -5   7   9        0.88        0.67      0.82 o 
  -4   7   9      170.27      169.90      3.22 o 
  -3   7   9      282.31      253.76      3.53 o 
  -2   7   9      127.89      120.50      1.96 o 
  -1   7   9       58.60       50.41      1.14 o 
   0   7   9      124.31       98.76      1.55 o 
   1   7   9      736.47      641.42      7.39 o 
   2   7   9      255.76      223.17      3.17 o 
   3   7   9      187.92      184.41      3.02 o 
   4   7   9        0.03        0.11      0.58 o 
   5   7   9       21.31       19.28      1.29 o 
   6   7   9      117.06      118.16      2.26 o 
   7   7   9        0.44        1.21      0.62 o 
   8   7   9        7.91        9.25      1.42 o 
  -7   8   9      272.76      305.85      6.20 o 
  -6   8   9        0.31       -0.54      0.74 o 
  -5   8   9        2.98        2.78      0.78 o 
  -4   8   9       12.47       14.71      0.91 o 
  -3   8   9       40.55       36.77      1.16 o 
  -2   8   9      173.39      170.46      2.60 o 
  -1   8   9      302.93      323.70      4.79 o 
   0   8   9      127.11      111.57      1.87 o 
   1   8   9       57.24       59.25      1.27 o 
   2   8   9        5.95        8.07      0.57 o 
   3   8   9       41.35       42.31      1.25 o 
   4   8   9       11.22       10.72      0.80 o 
   5   8   9       12.08       12.29      0.83 o 
   6   8   9       42.55       41.26      1.51 o 
   7   8   9        1.34        0.50      0.68 o 
  -6   9   9        0.21        0.14      0.78 o 
  -5   9   9       18.36       17.31      1.12 o 
  -4   9   9      140.11      132.19      2.71 o 
  -3   9   9       74.84       80.10      2.15 o 
  -2   9   9        0.41        0.47      0.60 o 
  -1   9   9       34.80       35.53      1.04 o 
   0   9   9       84.32       86.16      1.61 o 
   1   9   9      222.03      220.78      3.19 o 
   2   9   9       83.25       83.75      1.62 o 
   3   9   9      126.59      125.31      2.48 o 
   4   9   9       43.75       43.57      1.33 o 
   5   9   9        9.95        9.89      0.83 o 
   6   9   9       27.75       27.62      1.18 o 
   7   9   9       48.97       50.15      1.54 o 
  -5  10   9       38.70       42.78      1.62 o 
  -4  10   9      255.26      263.78      5.41 o 
  -3  10   9      240.16      243.47      4.39 o 
  -2  10   9        0.04       -0.97      0.65 o 
  -1  10   9        3.85        3.32      0.65 o 
   0  10   9        0.01        0.02      0.58 o 
   1  10   9        1.72        1.23      0.58 o 
   2  10   9       90.65      102.84      2.09 o 
   3  10   9        4.19        3.35      0.84 o 
   4  10   9       58.19       54.26      1.70 o 
   5  10   9       47.88       49.70      1.52 o 
   6  10   9        0.00       -0.54      0.71 o 
  -4  11   9        0.13        1.01      1.68 o 
  -3  11   9      190.27      205.13      3.59 o 
  -2  11   9       33.73       38.70      1.55 o 
  -1  11   9      113.30      121.01      2.20 o 
   0  11   9      197.81      200.02      5.51 o 
   1  11   9       51.80       50.73      1.34 o 
   2  11   9       30.81       30.36      1.74 o 
   3  11   9      126.93      125.06      2.83 o 
   4  11   9       14.86       15.84      1.21 o 
  -1  12   9      100.58      113.91      2.39 o 
   0  12   9        1.60        2.25      0.72 o 
   1  12   9       39.26       38.96      1.37 o 
   2  12   9        0.40        0.18      0.77 o 
  -2 -11  10      140.78      155.51      6.70 o 
  -1 -11  10        2.33        1.84      1.18 o 
   0 -11  10       72.81       76.82      3.14 o 
   1 -11  10       10.57       13.18      1.87 o 
  -4 -10  10        4.81        4.56      1.30 o 
  -3 -10  10        2.29        1.34      0.97 o 
  -2 -10  10       16.09       17.85      1.17 o 
  -1 -10  10        0.02        0.80      0.89 o 
   0 -10  10        3.10        2.12      0.97 o 
   1 -10  10        7.11        3.76      0.89 o 
   2 -10  10        1.43       -0.19      0.83 o 
   3 -10  10       42.11       43.82      1.86 o 
   4 -10  10       19.43       21.95      1.47 o 
  -6  -9  10      116.99      138.76      6.37 o 
  -5  -9  10       55.24       58.89      2.13 o 
  -4  -9  10        0.05       -0.26      0.93 o 
  -3  -9  10        0.08        1.01      0.89 o 
  -2  -9  10       48.10       47.05      1.40 o 
  -1  -9  10       25.62       28.11      1.35 o 
   0  -9  10       92.13       89.75      2.45 o 
   1  -9  10       18.19       17.40      1.26 o 
   2  -9  10      210.58      209.26      4.51 o 
   3  -9  10       70.91       65.10      2.19 o 
   4  -9  10        0.23        0.19      1.30 o 
   5  -9  10        1.09        0.80      0.89 o 
  -7  -8  10       28.74       31.01      2.35 o 
  -6  -8  10        0.52        1.26      0.84 o 
  -5  -8  10       20.69       19.41      1.35 o 
  -4  -8  10      261.27      258.08      4.52 o 
  -3  -8  10        2.73        0.71      0.62 o 
  -2  -8  10       59.93       57.67      1.43 o 
  -1  -8  10       31.98       31.77      1.10 o 
   0  -8  10       81.71       86.71      2.79 o 
   1  -8  10       73.04       72.42      2.68 o 
   2  -8  10      232.59      219.70      4.51 o 
   3  -8  10      218.49      214.81      4.51 o 
   4  -8  10       41.46       45.55      1.67 o 
   5  -8  10      151.23      150.87      4.51 o 
   6  -8  10        0.27       -1.38      1.05 o 
  -7  -7  10        1.56        2.40      0.97 o 
  -6  -7  10        1.09        0.76      0.74 o 
  -5  -7  10       22.27       21.30      1.17 o 
  -4  -7  10      228.37      239.16      3.71 o 
  -3  -7  10      643.52      624.42      8.54 o 
  -2  -7  10      299.08      292.34      4.31 o 
  -1  -7  10       19.52       12.66      0.68 o 
   0  -7  10      224.91      215.10      3.78 o 
   1  -7  10       12.38       10.58      0.97 o 
   2  -7  10       29.62       25.60      1.85 o 
   3  -7  10      123.08      114.86      2.77 o 
   4  -7  10      115.81      110.39      2.70 o 
   5  -7  10       20.73       17.51      1.20 o 
   6  -7  10       77.48       80.03      5.87 o 
   7  -7  10        1.29        0.22      1.05 o 
  -8  -6  10       17.73       22.73      1.29 o 
  -7  -6  10       10.22       12.15      1.04 o 
  -6  -6  10        0.36        0.00      0.67 o 
  -5  -6  10       12.40       13.08      0.74 o 
  -4  -6  10      156.24      163.51      2.53 o 
  -3  -6  10      246.97      251.83      3.83 o 
  -2  -6  10       26.60       23.66      0.82 o 
  -1  -6  10       28.75       33.73      0.96 o 
   0  -6  10      296.45      295.69      3.94 o 
   1  -6  10      353.68      320.49      6.06 o 
   2  -6  10      147.92      141.90      3.82 o 
   3  -6  10       90.18       85.67      2.19 o 
   4  -6  10      282.62      273.82      5.34 o 
   5  -6  10      223.51      214.71      4.37 o 
   6  -6  10      190.31      197.12      5.36 o 
   7  -6  10        0.43       -0.34      1.51 o 
  -8  -5  10       12.76       15.75      1.12 o 
  -7  -5  10      136.29      128.53      2.71 o 
  -6  -5  10      194.05      184.36      2.82 o 
  -5  -5  10       86.82       88.45      1.68 o 
  -4  -5  10       24.49       27.41      0.90 o 
  -3  -5  10       20.96       20.21      0.77 o 
  -2  -5  10       13.44       10.32      0.60 o 
  -1  -5  10       45.70       50.94      1.09 o 
   0  -5  10      350.18      313.07      4.49 o 
   1  -5  10       23.04       18.92      0.77 o 
   2  -5  10        9.55        8.73      0.67 o 
   3  -5  10      525.34      504.23      8.96 o 
   4  -5  10      120.09      115.31      2.70 o 
   5  -5  10      126.85      132.08      5.77 o 
   6  -5  10        5.31        3.98      1.05 o 
   7  -5  10       49.96       45.19      2.24 o 
   8  -5  10       15.74       17.95      1.66 o 
  -9  -4  10       31.94       32.84      1.64 o 
  -8  -4  10       35.93       37.39      1.42 o 
  -7  -4  10        4.49        5.55      0.71 o 
  -6  -4  10       49.79       45.17      1.31 o 
  -5  -4  10      227.51      239.34      3.37 o 
  -4  -4  10      532.95      521.83      6.60 o 
  -3  -4  10      768.33      759.92      9.34 o 
  -2  -4  10       25.03       24.23      0.89 o 
  -1  -4  10       13.66       15.35      0.77 o 
   0  -4  10       25.11       28.10      0.82 o 
   1  -4  10      150.06      166.83      2.34 o 
   2  -4  10       24.72       24.00      0.91 o 
   3  -4  10      443.31      429.99      7.74 o 
   4  -4  10        5.68        2.97      0.69 o 
   5  -4  10      148.76      152.03      4.69 o 
   6  -4  10      204.24      207.05      5.87 o 
   7  -4  10      192.12      199.00      5.33 o 
   8  -4  10      226.28      242.35      6.28 o 
  -9  -3  10      101.44      107.44      2.54 o 
  -8  -3  10        2.53        0.73      0.74 o 
  -7  -3  10       47.33       45.70      1.31 o 
  -6  -3  10       24.10       24.90      0.98 o 
  -5  -3  10      158.23      148.99      2.32 o 
  -4  -3  10        1.33        0.29      0.47 o 
  -3  -3  10       83.32       84.70      1.48 o 
  -2  -3  10       40.72       43.40      0.86 o 
  -1  -3  10        7.44        7.59      0.46 o 
   0  -3  10        0.06        2.46      0.41 o 
   1  -3  10      508.58      478.98      5.92 o 
   2  -3  10      157.57      160.38      2.84 o 
   3  -3  10        0.00        0.08      0.50 o 
   4  -3  10      534.09      520.06      9.03 o 
   5  -3  10       24.21       28.20      1.02 o 
   6  -3  10      106.19      106.58      3.19 o 
   7  -3  10      125.87      119.60      3.67 o 
   8  -3  10        5.56        5.27      1.18 o 
   9  -3  10        0.09        0.00      1.34 o 
  -9  -2  10        2.67        3.34      0.77 o 
  -8  -2  10      122.77      119.90      2.32 o 
  -7  -2  10      152.86      131.92      2.45 o 
  -6  -2  10        3.04        2.61      0.60 o 
  -5  -2  10      154.37      144.29      2.23 o 
  -4  -2  10       75.97       79.60      2.02 o 
  -3  -2  10      325.73      320.46      5.60 o 
  -2  -2  10       26.23       35.65      0.77 o 
  -1  -2  10      283.04      294.45      5.28 o 
   0  -2  10       65.87       70.18      1.21 o 
   1  -2  10      742.77      771.26      9.27 o 
   2  -2  10      488.22      487.84      7.41 o 
   3  -2  10      947.01      947.98     14.10 o 
   4  -2  10      150.52      150.49      2.71 o 
   5  -2  10      126.78      128.02      2.47 o 
   6  -2  10       39.74       38.17      1.47 o 
   7  -2  10       84.22       70.77      2.48 o 
   8  -2  10        2.42        2.68      1.34 o 
   9  -2  10       77.20       87.81      4.36 o 
  -9  -1  10       35.90       30.77      1.24 o 
  -8  -1  10      420.76      427.81      6.30 o 
  -7  -1  10       38.69       31.26      1.13 o 
  -6  -1  10        7.28        5.13      0.60 o 
  -5  -1  10       61.18       59.33      1.37 o 
  -4  -1  10      196.17      192.04      2.99 o 
  -3  -1  10      444.60      428.83      5.40 o 
  -2  -1  10      134.89      123.68      1.66 o 
  -1  -1  10        8.33        9.01      0.44 o 
   0  -1  10        0.40       -0.11      0.27 o 
   1  -1  10      245.38      274.89      3.51 o 
   2  -1  10      190.85      190.97      2.80 o 
   3  -1  10       14.50       18.51      0.77 o 
   4  -1  10      107.69       96.23      1.87 o 
   5  -1  10      222.27      195.54      3.29 o 
   6  -1  10      114.59      105.07      2.65 o 
   7  -1  10      136.61      132.22      3.79 o 
   8  -1  10        1.97        1.53      0.83 o 
   9  -1  10       65.08       66.36      3.69 o 
  -9   0  10      225.67      238.46      3.91 o 
  -8   0  10      177.72      183.83      3.13 o 
  -7   0  10      127.14      133.51      2.41 o 
  -6   0  10      227.12      202.58      3.23 o 
  -5   0  10       37.50       37.78      1.07 o 
  -4   0  10       43.98       45.20      1.04 o 
  -3   0  10      116.37      106.98      1.66 o 
  -2   0  10       33.33       33.21      0.78 o 
  -1   0  10      748.39      794.91     12.77 o 
   0   0  10      784.98      821.31      9.84 o 
   1   0  10      245.63      261.68      3.85 o 
   2   0  10        1.01        1.76      0.32 o 
   3   0  10       44.84       40.87      1.08 o 
   4   0  10       16.54       10.97      0.61 o 
   5   0  10      287.05      304.05      5.29 o 
   6   0  10       34.73       24.27      1.53 o 
   7   0  10       17.14       17.80      1.22 o 
   8   0  10        5.21        2.85      1.18 o 
   9   0  10       14.49       16.97      2.85 o 
  -9   1  10       19.31       24.21      1.19 o 
  -8   1  10        8.00        7.54      0.69 o 
  -7   1  10        3.48        2.83      0.56 o 
  -6   1  10       18.65       15.97      0.72 o 
  -5   1  10       18.09       14.83      0.69 o 
  -4   1  10       30.63       29.09      0.84 o 
  -3   1  10      359.55      346.29      4.10 o 
  -2   1  10       39.71       48.08      0.86 o 
  -1   1  10       65.35       61.32      0.99 o 
   0   1  10       42.00       48.53      0.86 o 
   2   1  10      289.77      281.31      3.34 o 
   3   1  10      492.97      474.99      6.53 o 
   4   1  10      179.41      160.28      2.54 o 
   5   1  10        0.00        0.34      0.49 o 
   6   1  10       58.58       45.59      2.85 o 
   7   1  10      280.15      265.61      6.87 o 
   8   1  10      316.27      307.73      7.82 o 
   9   1  10      212.01      228.52      6.37 o 
  -9   2  10       63.14       59.23      1.75 o 
  -8   2  10        3.95        4.24      0.74 o 
  -7   2  10       36.87       36.53      1.19 o 
  -6   2  10       35.36       36.66      1.19 o 
  -5   2  10       58.76       57.03      1.31 o 
  -4   2  10      328.81      329.06      4.55 o 
  -3   2  10       46.46       47.20      1.11 o 
  -2   2  10      202.21      233.67      2.71 o 
  -1   2  10      554.38      578.53      6.55 o 
   0   2  10       40.70       50.07      1.03 o 
   1   2  10       32.42       31.47      0.68 o 
   2   2  10       37.68       40.81      0.77 o 
   3   2  10       18.12       17.11      0.74 o 
   4   2  10       62.72       54.79      1.58 o 
   5   2  10      231.69      245.85      4.81 o 
   6   2  10       90.85       74.64      5.03 o 
   7   2  10        3.00        6.39      1.18 o 
   8   2  10       46.09       47.04      2.37 o 
   9   2  10      120.26      133.45      4.27 o 
  -9   3  10        0.01        0.28      0.70 o 
  -8   3  10       99.14       97.17      2.21 o 
  -7   3  10       80.39       76.17      1.87 o 
  -6   3  10       48.26       46.81      1.25 o 
  -5   3  10        8.92        8.32      0.63 o 
  -4   3  10       50.64       49.62      1.20 o 
  -3   3  10       70.63       72.57      1.47 o 
  -2   3  10       43.21       47.04      0.84 o 
  -1   3  10      218.87      185.97      2.37 o 
   0   3  10      173.46      139.83      1.82 o 
   1   3  10       17.23       18.28      0.54 o 
   2   3  10       49.06       48.20      0.89 o 
   3   3  10      132.64      112.47      2.17 o 
   4   3  10      633.98      578.39     10.06 o 
   5   3  10      313.91      308.58      7.48 o 
   6   3  10       15.38       17.42      0.98 o 
   7   3  10       17.45       16.48      1.42 o 
   8   3  10       25.45       24.64      1.90 o 
   9   3  10       44.14       45.42      2.37 o 
  -9   4  10        7.39        9.72      1.55 o 
  -8   4  10       29.61       30.43      2.13 o 
  -7   4  10       24.76       28.20      1.73 o 
  -6   4  10        0.08       -0.91      0.61 o 
  -5   4  10       16.31       18.29      0.95 o 
  -4   4  10      347.47      328.50      4.49 o 
  -3   4  10      200.69      189.00      2.32 o 
  -2   4  10      114.60      113.73      1.65 o 
  -1   4  10        6.01        4.46      0.39 o 
   0   4  10      216.90      219.49      2.73 o 
   1   4  10       35.97       35.55      0.80 o 
   2   4  10      158.16      139.79      2.07 o 
   3   4  10       47.77       39.40      1.21 o 
   4   4  10       12.08       15.48      0.78 o 
   5   4  10      110.66      104.04      2.21 o 
   6   4  10        0.34        2.18      0.69 o 
   7   4  10       51.42       57.98      6.87 o 
   8   4  10        1.34        3.69      1.34 o 
   9   4  10      177.66      179.31      7.71 o 
  -8   5  10       21.21       27.21      1.35 o 
  -7   5  10       12.59       13.50      0.95 o 
  -6   5  10       62.45       63.91      1.66 o 
  -5   5  10       60.84       60.30      1.62 o 
  -4   5  10      209.88      210.45      3.29 o 
  -3   5  10       32.73       29.52      0.81 o 
  -2   5  10       12.41       15.69      0.63 o 
  -1   5  10       73.26       75.76      1.27 o 
   0   5  10        4.15        0.91      0.38 o 
   1   5  10      205.53      225.17      3.05 o 
   2   5  10      714.20      744.76      9.12 o 
   3   5  10       26.42       22.56      0.86 o 
   4   5  10      325.26      301.41      4.48 o 
   5   5  10       74.76       71.10      1.48 o 
   6   5  10       42.66       42.60      1.31 o 
   7   5  10       85.23       82.55      7.71 o 
   8   5  10       78.59       78.01      3.08 o 
   9   5  10       14.76       14.08      2.35 o 
  -8   6  10       25.85       30.75      1.36 o 
  -7   6  10      119.80      126.33      2.75 o 
  -6   6  10      153.86      162.66      3.13 o 
  -5   6  10      262.84      243.78      6.19 o 
  -4   6  10       82.36       77.83      1.83 o 
  -3   6  10        1.81        3.57      0.50 o 
  -2   6  10       49.56       66.59      1.32 o 
  -1   6  10        5.05        1.42      0.41 o 
   0   6  10       22.49       27.40      0.86 o 
   1   6  10       62.42       53.45      1.50 o 
   2   6  10      532.14      532.32      6.16 o 
   3   6  10      374.23      372.97      5.41 o 
   4   6  10        2.63        2.68      0.60 o 
   5   6  10        4.19        4.62      0.62 o 
   6   6  10      222.19      220.14      3.55 o 
   7   6  10        0.40        1.13      0.70 o 
   8   6  10        1.13        0.34      1.18 o 
  -7   7  10        1.21        1.08      0.78 o 
  -6   7  10       78.51       77.67      2.04 o 
  -5   7  10      195.28      198.15      3.72 o 
  -4   7  10      478.06      464.75      7.40 o 
  -3   7  10      112.64      102.10      1.79 o 
  -2   7  10       38.86       30.21      0.96 o 
  -1   7  10      270.76      287.19      4.25 o 
   0   7  10      373.85      346.75      4.58 o 
   1   7  10      189.91      167.25      2.26 o 
   2   7  10      286.56      285.76      3.58 o 
   3   7  10      147.62      151.10      2.60 o 
   4   7  10        0.47        0.42      0.56 o 
   5   7  10        0.16       -0.27      0.56 o 
   6   7  10        0.02        0.50      0.62 o 
   7   7  10        1.74        0.63      0.74 o 
   8   7  10       62.35       66.37      2.84 o 
  -7   8  10        0.48        0.62      0.81 o 
  -6   8  10       36.01       40.37      1.49 o 
  -5   8  10       70.43       78.75      2.04 o 
  -4   8  10        3.60        3.63      0.78 o 
  -3   8  10       84.61       80.28      1.73 o 
  -2   8  10       87.10       79.99      1.73 o 
  -1   8  10        0.66        0.94      0.70 o 
   0   8  10      178.63      171.51      2.57 o 
   1   8  10      136.36      111.37      2.28 o 
   2   8  10        5.36        6.39      0.59 o 
   3   8  10      399.27      394.01      5.77 o 
   4   8  10      191.45      188.73      3.76 o 
   5   8  10       14.47       15.09      1.27 o 
   6   8  10       48.09       51.06      1.46 o 
   7   8  10      116.62      119.24      2.61 o 
  -6   9  10       28.15       29.67      1.60 o 
  -5   9  10       22.22       23.18      1.64 o 
  -4   9  10       34.79       36.98      1.46 o 
  -3   9  10        2.82        3.50      0.74 o 
  -2   9  10      116.81      112.48      2.18 o 
  -1   9  10       61.36       63.45      1.55 o 
   0   9  10       10.26       11.37      0.92 o 
   1   9  10        4.74        5.84      0.97 o 
   2   9  10       11.38       11.06      0.84 o 
   3   9  10        0.03       -0.27      0.60 o 
   4   9  10       65.91       64.94      1.85 o 
   5   9  10        8.48       10.25      0.83 o 
   6   9  10       72.65       77.72      1.87 o 
  -5  10  10       10.39       11.61      1.12 o 
  -4  10  10       51.67       55.24      2.06 o 
  -3  10  10       90.14       94.25      2.42 o 
  -2  10  10        4.29        6.28      0.83 o 
  -1  10  10       59.63       64.64      1.68 o 
   0  10  10       21.19       22.86      1.00 o 
   1  10  10      208.04      211.89      3.19 o 
   2  10  10      160.12      159.64      3.18 o 
   3  10  10        0.23       -0.49      0.70 o 
   4  10  10        5.51        6.52      0.91 o 
   5  10  10        2.12        3.21      1.01 o 
  -3  11  10        0.97        0.64      0.89 o 
  -2  11  10      104.43      109.88      2.59 o 
  -1  11  10        9.87       12.22      0.95 o 
   0  11  10        6.28        6.05      0.79 o 
   1  11  10       46.70       48.12      1.39 o 
   2  11  10       79.43       76.67      1.92 o 
   3  11  10       96.84      106.11      2.54 o 
   4  11  10       75.14       72.24      2.16 o 
   0  12  10        0.04        0.07      0.70 o 
   1  12  10        0.02       -0.61      0.68 o 
  -4 -10  11       15.77       15.29      2.16 o 
  -3 -10  11      225.13      246.30      5.16 o 
  -2 -10  11      169.83      187.86      5.21 o 
  -1 -10  11       46.68       53.78      1.94 o 
   0 -10  11       46.73       47.86      1.86 o 
   1 -10  11       77.20       84.85      2.52 o 
   2 -10  11       69.03       74.54      2.38 o 
   3 -10  11      188.61      196.05      4.44 o 
  -5  -9  11        3.50        3.75      1.02 o 
  -4  -9  11        3.26        2.60      1.02 o 
  -3  -9  11       50.56       52.47      2.06 o 
  -2  -9  11       48.73       54.72      1.69 o 
  -1  -9  11       50.21       51.97      1.86 o 
   0  -9  11      103.60      104.83      2.77 o 
   1  -9  11      150.46      147.96      3.83 o 
   2  -9  11      285.94      286.72      5.80 o 
   3  -9  11        0.07       -1.17      1.07 o 
   4  -9  11      103.92      108.22      2.93 o 
  -6  -8  11      273.92      280.92      6.02 o 
  -5  -8  11       30.70       38.58      1.72 o 
  -4  -8  11       66.74       68.08      1.96 o 
  -3  -8  11       12.99       13.22      0.86 o 
  -2  -8  11       13.43       15.68      1.01 o 
  -1  -8  11       90.13       95.93      1.95 o 
   0  -8  11      171.11      167.24      3.68 o 
   1  -8  11      140.14      143.66      3.58 o 
   2  -8  11      394.49      398.31      7.48 o 
   3  -8  11       27.41       26.48      1.41 o 
   4  -8  11       75.41       74.73      2.29 o 
   5  -8  11       67.36       64.88      2.32 o 
   6  -8  11        8.47        6.53      1.29 o 
  -7  -7  11       39.03       32.00      1.74 o 
  -6  -7  11        2.33        2.57      0.97 o 
  -5  -7  11       46.85       45.92      2.53 o 
  -4  -7  11       10.20        9.57      0.80 o 
  -3  -7  11      495.44      540.02      7.55 o 
  -2  -7  11       17.49       22.14      0.88 o 
  -1  -7  11      132.51      114.72      1.92 o 
   0  -7  11        6.44        4.81      0.77 o 
   1  -7  11      126.29      119.23      2.83 o 
   2  -7  11      129.88      124.70      2.96 o 
   3  -7  11      172.19      175.69      5.75 o 
   4  -7  11       20.89       22.75      1.81 o 
   5  -7  11      290.10      302.15      9.91 o 
   6  -7  11       26.85       25.69      2.35 o 
  -7  -6  11        0.02       -0.11      0.70 o 
  -6  -6  11       19.59       20.17      1.26 o 
  -5  -6  11        0.01        0.17      0.62 o 
  -4  -6  11        6.70        6.20      0.75 o 
  -3  -6  11        1.27        2.90      0.62 o 
  -2  -6  11      365.79      353.40      4.63 o 
  -1  -6  11      110.96      125.59      2.03 o 
   0  -6  11       39.32       30.61      0.97 o 
   1  -6  11        0.79        1.24      0.69 o 
   2  -6  11       47.09       42.37      1.55 o 
   3  -6  11      356.58      356.05      6.98 o 
   4  -6  11      460.52      453.66      8.32 o 
   5  -6  11       58.50       59.34      1.86 o 
   6  -6  11        6.02        5.03      1.18 o 
   7  -6  11       95.68       91.67      3.32 o 
  -8  -5  11        0.06       -1.05      0.70 o 
  -7  -5  11      179.69      199.64      3.84 o 
  -6  -5  11       12.32       12.61      0.88 o 
  -5  -5  11        8.42        8.63      1.01 o 
  -4  -5  11       77.69       74.22      1.58 o 
  -3  -5  11       35.46       34.11      1.10 o 
  -2  -5  11       23.05       20.05      0.80 o 
  -1  -5  11       65.24       65.82      1.29 o 
   0  -5  11      185.72      179.34      2.59 o 
   1  -5  11      267.29      265.52      7.50 o 
   2  -5  11      408.26      388.18      8.01 o 
   3  -5  11        9.59       13.92      1.38 o 
   4  -5  11       85.07       88.99      2.31 o 
   5  -5  11       86.40       82.43      3.09 o 
   6  -5  11      144.29      150.97     11.06 o 
   7  -5  11       27.32       28.33      1.90 o 
   8  -5  11        1.85        1.84      1.18 o 
  -8  -4  11        0.16       -1.01      0.67 o 
  -7  -4  11        8.07        6.21      0.75 o 
  -6  -4  11       50.37       48.11      1.49 o 
  -5  -4  11       77.59       76.07      1.48 o 
  -4  -4  11      277.41      263.70      3.60 o 
  -3  -4  11      348.17      355.03      5.06 o 
  -2  -4  11        1.93        1.71      0.68 o 
  -1  -4  11        6.05        6.36      0.51 o 
   0  -4  11      103.89      131.68      1.98 o 
   1  -4  11      962.77      935.34     12.36 o 
   2  -4  11      161.23      158.96      2.89 o 
   3  -4  11     1313.74     1292.14     19.74 o 
   4  -4  11       61.66       59.09      1.67 o 
   5  -4  11       36.08       37.91      1.41 o 
   6  -4  11       73.01       77.31      4.02 o 
   7  -4  11       22.39       18.95      1.66 o 
   8  -4  11       21.34       28.84      1.90 o 
  -9  -3  11        0.75       -0.13      1.26 o 
  -8  -3  11       20.15       23.80      1.13 o 
  -7  -3  11       95.01      103.47      2.09 o 
  -6  -3  11        5.73        5.12      0.65 o 
  -5  -3  11       94.03       89.38      1.64 o 
  -4  -3  11      357.67      332.58      5.02 o 
  -3  -3  11      462.18      447.04      5.67 o 
  -2  -3  11       95.13       86.01      1.70 o 
  -1  -3  11      102.25       94.01      1.55 o 
   0  -3  11        0.06        0.28      0.41 o 
   1  -3  11      184.23      184.70      2.53 o 
   2  -3  11        3.08        3.56      0.53 o 
   3  -3  11      113.94      116.51      2.56 o 
   4  -3  11       19.24       20.44      1.02 o 
   5  -3  11      233.94      241.18      6.10 o 
   6  -3  11       62.19       58.96      2.85 o 
   7  -3  11       27.01       29.66      1.77 o 
   8  -3  11      133.28      139.57      4.14 o 
  -9  -2  11      129.90      147.35      2.80 o 
  -8  -2  11        9.34       11.38      0.86 o 
  -7  -2  11       43.44       41.13      1.25 o 
  -6  -2  11       76.33       76.24      1.62 o 
  -5  -2  11       14.93       17.81      0.72 o 
  -4  -2  11      397.48      378.03      8.57 o 
  -3  -2  11      785.94      747.73      9.13 o 
  -2  -2  11       91.51       87.55      1.77 o 
  -1  -2  11       17.86       20.69      0.70 o 
   0  -2  11      209.50      236.22      3.12 o 
   1  -2  11       30.61       37.13      0.87 o 
   2  -2  11      143.42      134.31      2.43 o 
   3  -2  11      152.04      150.19      2.71 o 
   4  -2  11      232.07      228.85      3.89 o 
   5  -2  11      100.80      107.88      2.15 o 
   6  -2  11      196.12      195.74      4.58 o 
   7  -2  11       28.07       29.71      1.66 o 
   8  -2  11      105.31      110.27      5.03 o 
   9  -2  11      130.79      140.65      4.38 o 
  -9  -1  11      198.49      210.52      3.61 o 
  -8  -1  11      430.97      432.41      6.39 o 
  -7  -1  11      242.37      226.27      3.68 o 
  -6  -1  11        0.12       -0.28      0.50 o 
  -5  -1  11      301.82      302.71      4.07 o 
  -4  -1  11     1176.46     1068.56     16.48 o 
  -3  -1  11      252.55      228.87      3.10 o 
  -2  -1  11      933.69      963.68     11.62 o 
  -1  -1  11       11.03       10.48      0.51 o 
   0  -1  11       66.38       92.38      2.14 o 
   1  -1  11      810.11      782.79      9.79 o 
   2  -1  11      766.05      734.77     11.01 o 
   3  -1  11        0.03        0.50      0.50 o 
   4  -1  11      216.45      178.79      3.08 o 
   5  -1  11      531.78      473.23      7.36 o 
   6  -1  11        9.15       12.88      1.06 o 
   7  -1  11      275.54      251.70      6.40 o 
   8  -1  11        1.07       -0.34      0.77 o 
   9  -1  11        3.67        4.02      1.68 o 
  -9   0  11        4.34        3.43      0.69 o 
  -8   0  11      379.95      381.36      5.74 o 
  -7   0  11      318.72      294.58      4.51 o 
  -6   0  11       11.49       13.70      1.03 o 
  -5   0  11       96.02       84.66      1.73 o 
  -4   0  11       11.98        7.78      0.55 o 
  -3   0  11      148.37      148.17      2.00 o 
  -2   0  11      670.42      673.49      8.23 o 
  -1   0  11      857.61      885.68     11.11 o 
   0   0  11      590.60      559.97      7.58 o 
   1   0  11      695.91      726.85      8.97 o 
   2   0  11      308.78      323.99      4.52 o 
   3   0  11     1034.58     1013.35     14.98 o 
   4   0  11      583.93      562.30      8.57 o 
   5   0  11       72.87       74.08      1.66 o 
   6   0  11        2.82        7.96      0.97 o 
   7   0  11       47.41       49.96      2.45 o 
   8   0  11        1.13        2.35      1.51 o 
   9   0  11        5.15        5.55      1.42 o 
  -9   1  11        4.01        6.15      0.91 o 
  -8   1  11      167.59      175.63      3.05 o 
  -7   1  11      416.89      415.73      6.01 o 
  -6   1  11      119.20      111.29      2.58 o 
  -5   1  11      527.89      481.78      7.89 o 
  -4   1  11      103.63      107.84      2.12 o 
  -3   1  11      210.99      236.92      3.71 o 
  -2   1  11      562.94      534.54      6.07 o 
  -1   1  11      183.20      178.42      2.24 o 
   0   1  11       85.40       85.66      1.41 o 
   1   1  11     1002.95     1009.37     14.71 o 
   2   1  11      395.83      383.38      5.82 o 
   3   1  11      151.61      140.55      2.26 o 
   4   1  11       66.89       62.43      2.76 o 
   5   1  11      120.02      112.80      3.05 o 
   6   1  11      249.52      212.43      5.69 o 
   7   1  11      195.02      179.66      4.98 o 
   8   1  11        1.77        1.56      1.05 o 
   9   1  11       28.18       32.01      2.35 o 
  -9   2  11        3.06        5.00      0.87 o 
  -8   2  11       19.45       18.93      1.08 o 
  -7   2  11        0.60       -0.69      0.60 o 
  -6   2  11       20.08       21.89      0.95 o 
  -5   2  11      345.43      336.74      6.16 o 
  -4   2  11     2020.12     1927.10     28.05 o 
  -3   2  11      201.65      195.99      2.75 o 
  -2   2  11      190.10      191.86      2.26 o 
  -1   2  11      123.55      118.34      1.64 o 
   0   2  11      617.94      630.49      7.14 o 
   1   2  11      683.33      694.59      8.44 o 
   2   2  11       77.64       82.16      1.34 o 
   3   2  11      119.28      127.42      2.39 o 
   4   2  11      289.33      276.15      5.34 o 
   5   2  11      314.71      296.64      5.65 o 
   6   2  11      320.31      286.11     10.56 o 
   7   2  11        0.71       -0.34      0.95 o 
   8   2  11       10.46       10.25      1.42 o 
   9   2  11      282.47      316.87      8.17 o 
  -9   3  11       81.09       91.18      3.24 o 
  -8   3  11       62.43       64.79      1.82 o 
  -7   3  11       28.05       29.73      1.25 o 
  -6   3  11      127.27      111.86      2.12 o 
  -5   3  11      224.44      206.83      3.26 o 
  -4   3  11        9.04        7.19      0.55 o 
  -3   3  11      310.97      300.69      3.99 o 
  -2   3  11        6.15        2.81      0.37 o 
  -1   3  11      307.07      325.27      3.92 o 
   0   3  11      581.95      564.56      6.42 o 
   1   3  11       30.15       27.95      0.72 o 
   2   3  11      516.74      470.97      6.11 o 
   3   3  11     1917.14     1739.03     29.96 o 
   4   3  11      342.10      305.53      7.79 o 
   5   3  11        7.11        6.86      0.69 o 
   6   3  11        0.43        1.07      0.69 o 
   7   3  11       67.52       57.68      2.51 o 
   8   3  11        9.90       11.40      2.68 o 
   9   3  11       27.78       27.66      3.85 o 
  -8   4  11      191.59      209.84      5.03 o 
  -7   4  11       63.91       73.51      1.87 o 
  -6   4  11       18.57       16.78      0.95 o 
  -5   4  11      665.46      625.64      9.66 o 
  -4   4  11      366.66      359.09      4.72 o 
  -3   4  11       21.83       19.25      0.79 o 
  -2   4  11       50.80       46.96      0.97 o 
  -1   4  11      206.09      204.49      2.60 o 
   0   4  11      385.29      383.66      4.54 o 
   1   4  11      128.50      155.91      1.91 o 
   2   4  11     1337.61     1297.55     14.54 o 
   3   4  11      476.50      431.29      6.90 o 
   4   4  11        6.06        7.05      0.83 o 
   5   4  11      313.23      295.77      7.31 o 
   6   4  11        4.95        7.09      0.89 o 
   7   4  11       63.44       70.13      2.84 o 
   8   4  11      143.78      151.23      4.62 o 
   9   4  11       22.29       19.44      1.90 o 
  -8   5  11       10.29        9.79      0.95 o 
  -7   5  11        0.53        1.60      0.74 o 
  -6   5  11       13.08       12.26      0.91 o 
  -5   5  11        4.65        4.32      0.70 o 
  -4   5  11       20.74       17.22      1.01 o 
  -3   5  11       35.08       35.18      0.96 o 
  -2   5  11        1.87        3.15      0.44 o 
  -1   5  11       58.06       32.77      0.87 o 
   0   5  11     1285.81     1173.68     13.18 o 
   1   5  11      253.17      228.63      3.16 o 
   2   5  11      817.41      813.71      9.92 o 
   3   5  11       54.05       57.00      1.46 o 
   4   5  11      223.33      221.00      4.50 o 
   5   5  11        3.07        3.60      0.77 o 
   6   5  11       46.61       46.34      2.66 o 
   7   5  11        1.01       -0.34      2.68 o 
   8   5  11       52.16       49.30      2.61 o 
  -8   6  11      139.21      151.39      3.22 o 
  -7   6  11        3.74        5.15      0.87 o 
  -6   6  11       69.35       70.57      1.87 o 
  -5   6  11      226.06      226.17      5.18 o 
  -4   6  11      315.48      302.34      5.86 o 
  -3   6  11      343.33      332.96      4.85 o 
  -2   6  11        1.37        5.65      0.56 o 
  -1   6  11       90.73       65.28      1.21 o 
   0   6  11        8.94       11.22      0.77 o 
   1   6  11        1.12        1.04      0.58 o 
   2   6  11      612.15      629.71      7.85 o 
   3   6  11       15.14       15.83      0.80 o 
   4   6  11       17.75       16.89      0.83 o 
   5   6  11       22.76       25.08      1.11 o 
   6   6  11        2.64        1.32      0.70 o 
   7   6  11       56.18       59.36      2.02 o 
   8   6  11       56.21       64.43      6.03 o 
  -7   7  11        1.14        1.08      0.78 o 
  -6   7  11        8.48        6.74      1.17 o 
  -5   7  11      101.67      108.53      2.43 o 
  -4   7  11      201.97      203.46      3.72 o 
  -3   7  11      214.02      211.46      3.38 o 
  -2   7  11       14.91       19.57      0.82 o 
  -1   7  11       68.74       70.76      1.55 o 
   0   7  11      121.59      116.74      1.94 o 
   1   7  11      143.34      148.65      2.30 o 
   2   7  11       44.89       47.02      1.14 o 
   3   7  11      138.80      139.03      2.45 o 
   4   7  11        7.35        6.77      0.71 o 
   5   7  11       95.15       91.93      1.93 o 
   6   7  11        8.64        8.24      0.87 o 
   7   7  11       45.04       46.37      1.51 o 
  -6   8  11      165.25      174.56      3.55 o 
  -5   8  11      250.91      266.58      5.60 o 
  -4   8  11       24.97       25.45      1.29 o 
  -3   8  11        4.23        4.67      0.78 o 
  -2   8  11       16.20       12.41      0.83 o 
  -1   8  11        3.43        2.38      0.67 o 
   0   8  11      159.42      182.23      3.17 o 
   1   8  11      141.91      156.58      2.97 o 
   2   8  11        4.32        6.29      0.63 o 
   3   8  11       89.44       86.60      1.82 o 
   4   8  11       99.12      102.13      2.69 o 
   5   8  11        6.80        9.16      0.86 o 
   6   8  11      199.03      210.11      3.96 o 
   7   8  11       21.30       27.49      1.32 o 
  -5   9  11       33.67       34.08      1.66 o 
  -4   9  11      332.77      358.64      6.06 o 
  -3   9  11      282.96      280.66      5.96 o 
  -2   9  11       55.92       58.81      1.58 o 
  -1   9  11       16.42       16.03      1.08 o 
   0   9  11       80.45       70.58      1.68 o 
   1   9  11       15.07       13.96      0.82 o 
   2   9  11      111.61      103.32      2.34 o 
   3   9  11       56.95       55.97      1.50 o 
   4   9  11       23.41       23.38      1.10 o 
   5   9  11       13.25       12.08      0.95 o 
   6   9  11        4.37        4.23      0.91 o 
  -4  10  11        3.50        3.46      1.08 o 
  -3  10  11       21.04       27.61      1.61 o 
  -2  10  11      139.47      160.21      2.91 o 
  -1  10  11      128.62      123.47      2.42 o 
   0  10  11       62.87       61.72      1.62 o 
   1  10  11       24.58       23.37      1.15 o 
   2  10  11        2.57        2.35      0.84 o 
   3  10  11        0.12       -0.72      0.79 o 
   4  10  11      223.96      223.50      4.35 o 
   5  10  11       60.82       65.58      1.76 o 
  -2  11  11       54.28       66.25      2.35 o 
  -1  11  11        0.01       -0.76      0.73 o 
   0  11  11       25.13       25.54      1.26 o 
   1  11  11       72.73       70.90      1.66 o 
   2  11  11       29.66       30.34      1.31 o 
   3  11  11       77.12       83.64      2.26 o 
  -3 -10  12       15.27       14.02      1.35 o 
  -2 -10  12       11.70       13.74      2.35 o 
  -1 -10  12       85.06       98.65      2.77 o 
   0 -10  12       31.41       33.39      1.74 o 
   1 -10  12       76.55       78.62      3.43 o 
   2 -10  12      128.38      139.49      3.54 o 
  -4  -9  12      454.42      491.14      9.22 o 
  -3  -9  12       44.36       44.91      2.05 o 
  -2  -9  12       95.83       96.87      2.47 o 
  -1  -9  12       64.93       61.08      2.06 o 
   0  -9  12       11.24       12.91      1.22 o 
   1  -9  12       25.60       26.27      1.41 o 
   2  -9  12        2.69        1.12      0.97 o 
   3  -9  12      179.01      186.53      4.25 o 
   4  -9  12       97.62       91.83      2.70 o 
  -6  -8  12        0.25        0.20      1.02 o 
  -5  -8  12       25.11       24.26      1.55 o 
  -4  -8  12       88.02      108.06      2.51 o 
  -3  -8  12        3.62        5.22      0.73 o 
  -2  -8  12       31.31       36.16      1.34 o 
  -1  -8  12       69.86       65.84      2.42 o 
   0  -8  12      140.87      143.09      3.63 o 
   1  -8  12      139.83      142.29      3.35 o 
   2  -8  12       66.53       69.74      2.19 o 
   3  -8  12      173.01      169.80      3.86 o 
   4  -8  12      141.37      137.86      3.28 o 
   5  -8  12       22.35       22.70      1.41 o 
  -6  -7  12       58.23       58.74      2.19 o 
  -5  -7  12       48.69       52.45      1.97 o 
  -4  -7  12      148.46      153.58      2.75 o 
  -3  -7  12       59.42       57.40      1.62 o 
  -2  -7  12        9.37       10.40      0.77 o 
  -1  -7  12       10.14        9.54      0.70 o 
   0  -7  12       15.84       11.82      1.02 o 
   1  -7  12        7.15        6.24      0.89 o 
   2  -7  12        2.07        1.60      0.83 o 
   3  -7  12       29.20       29.12      1.65 o 
   4  -7  12       14.20       14.30      1.16 o 
   5  -7  12       52.24       51.27      1.86 o 
   6  -7  12        1.57        1.34      1.18 o 
  -7  -6  12       36.41       38.86      1.80 o 
  -6  -6  12       73.04       72.05      2.25 o 
  -5  -6  12       58.77       62.32      1.58 o 
  -4  -6  12        1.68        1.68      0.74 o 
  -3  -6  12        1.38        1.06      0.87 o 
  -2  -6  12       32.25       31.92      1.10 o 
  -1  -6  12       88.09       80.13      1.65 o 
   0  -6  12      275.90      255.20      4.57 o 
   1  -6  12        2.50        2.00      1.03 o 
   2  -6  12       58.24       60.09      2.08 o 
   3  -6  12       79.45       79.36      2.25 o 
   4  -6  12      398.41      386.83      7.21 o 
   5  -6  12      184.17      193.41      4.50 o 
   6  -6  12       24.12       26.49      1.90 o 
   7  -6  12      130.07      136.86      4.38 o 
  -8  -5  12       50.55       63.67      1.96 o 
  -7  -5  12        1.39        2.99      0.89 o 
  -6  -5  12      285.89      286.56      4.49 o 
  -5  -5  12       18.15       16.65      0.92 o 
  -4  -5  12        1.39        1.48      0.62 o 
  -3  -5  12       16.51       18.00      0.90 o 
  -2  -5  12        8.97        7.31      0.68 o 
  -1  -5  12       32.18       30.25      0.93 o 
   0  -5  12      420.33      367.74      4.79 o 
   1  -5  12       69.62       69.73      3.29 o 
   2  -5  12        0.05        0.62      0.57 o 
   3  -5  12       43.61       49.39      1.67 o 
   4  -5  12       47.62       48.25      1.67 o 
   5  -5  12       31.13       32.22      1.47 o 
   6  -5  12      175.73      171.03      4.85 o 
   7  -5  12       13.46       15.94      1.66 o 
  -8  -4  12       43.16       39.22      1.59 o 
  -7  -4  12       29.94       32.07      1.23 o 
  -6  -4  12       13.88       14.29      0.90 o 
  -5  -4  12       73.55       74.08      1.68 o 
  -4  -4  12      152.20      152.25      2.60 o 
  -3  -4  12        2.47        3.46      0.60 o 
  -2  -4  12      108.05      113.72      2.03 o 
  -1  -4  12      404.08      392.22      5.04 o 
   0  -4  12      360.46      318.86      4.52 o 
   1  -4  12       89.79      100.09      2.05 o 
   2  -4  12      425.50      414.75      6.53 o 
   3  -4  12      414.02      405.94      6.58 o 
   4  -4  12       21.15       19.65      1.08 o 
   5  -4  12      228.07      213.31      4.30 o 
   6  -4  12        0.52        1.51      0.95 o 
   7  -4  12       13.96       11.64      1.68 o 
   8  -4  12      182.39      195.07      5.70 o 
  -8  -3  12        4.88        4.53      0.75 o 
  -7  -3  12        0.21       -0.40      0.60 o 
  -6  -3  12       18.80       14.86      0.90 o 
  -5  -3  12      139.88      136.41      2.21 o 
  -4  -3  12        0.17        1.38      0.52 o 
  -3  -3  12        8.43        8.72      0.87 o 
  -2  -3  12      134.50      130.24      3.80 o 
  -1  -3  12       82.10       77.93      1.39 o 
   0  -3  12       44.14       53.49      1.09 o 
   1  -3  12       16.97       16.77      0.75 o 
   2  -3  12        0.36        0.17      0.53 o 
   3  -3  12       73.72       71.37      1.66 o 
   4  -3  12      775.45      753.06     11.43 o 
   5  -3  12        0.90        1.29      0.63 o 
   6  -3  12       18.39       21.98      1.53 o 
   7  -3  12        1.05       -1.01      1.01 o 
   8  -3  12       26.23       33.18      3.02 o 
  -8  -2  12       20.87       19.48      1.04 o 
  -7  -2  12        0.20        0.20      0.60 o 
  -6  -2  12       40.89       46.12      1.28 o 
  -5  -2  12        0.11       -0.48      0.50 o 
  -4  -2  12       63.15       56.00      1.23 o 
  -3  -2  12     1014.82      990.25     13.00 o 
  -2  -2  12       10.10        8.22      0.60 o 
  -1  -2  12      163.16      159.12      2.30 o 
   0  -2  12      348.36      353.62      4.23 o 
   1  -2  12      129.38      128.40      1.91 o 
   2  -2  12       56.26       56.71      1.46 o 
   3  -2  12       79.49       78.18      1.70 o 
   4  -2  12       23.93       22.08      1.21 o 
   5  -2  12        0.04        0.53      0.57 o 
   6  -2  12       63.10       64.53      1.99 o 
   7  -2  12       19.97       25.47      1.77 o 
   8  -2  12       22.90       22.12      2.35 o 
  -9  -1  12       91.51      100.38      2.27 o 
  -8  -1  12        1.19        0.67      0.68 o 
  -7  -1  12       30.36       30.26      1.16 o 
  -6  -1  12       28.61       24.65      1.01 o 
  -5  -1  12        0.03        0.07      0.49 o 
  -4  -1  12      166.55      161.01      2.44 o 
  -3  -1  12       79.54       75.13      1.64 o 
  -2  -1  12        5.19        2.87      0.47 o 
  -1  -1  12      296.99      315.93      5.87 o 
   0  -1  12       16.31       12.91      0.51 o 
   1  -1  12      266.35      264.75      3.46 o 
   2  -1  12      423.58      424.79      6.57 o 
   3  -1  12       64.39       58.46      1.42 o 
   4  -1  12      139.44      126.29      2.38 o 
   5  -1  12      369.14      358.43      5.72 o 
   6  -1  12      262.16      248.48      5.02 o 
   7  -1  12      135.34      136.51      4.03 o 
   8  -1  12       87.43       92.20      3.32 o 
   9  -1  12        5.94        6.37      2.01 o 
  -9   0  12       18.06       20.93      1.06 o 
  -8   0  12        8.17        7.64      0.77 o 
  -7   0  12       17.86       17.60      1.06 o 
  -6   0  12      129.62      117.39      2.18 o 
  -5   0  12      373.10      372.27     10.11 o 
  -4   0  12        0.06        0.43      0.37 o 
  -3   0  12      284.93      279.30      3.89 o 
  -2   0  12       90.89       88.89      1.46 o 
  -1   0  12      293.25      308.67      4.12 o 
   0   0  12        0.37        1.56      0.41 o 
   1   0  12       70.15       80.11      1.42 o 
   2   0  12       25.10       28.97      1.04 o 
   3   0  12      252.39      235.64      3.94 o 
   4   0  12        6.47        3.97      0.57 o 
   5   0  12       68.20       49.29      1.93 o 
   6   0  12       11.98        6.89      0.89 o 
   7   0  12      128.90      129.54      4.03 o 
   8   0  12       88.74       99.10      3.55 o 
   9   0  12      292.50      299.67      7.82 o 
  -9   1  12       30.01       33.84      1.45 o 
  -8   1  12       50.38       52.82      1.52 o 
  -7   1  12       31.25       31.10      1.30 o 
  -6   1  12      125.65      112.18      2.15 o 
  -5   1  12       62.91       47.27      1.61 o 
  -4   1  12        5.40        2.97      0.54 o 
  -3   1  12        0.72        0.48      0.38 o 
  -2   1  12       32.61       34.69      0.99 o 
  -1   1  12       29.80       25.48      0.74 o 
   0   1  12       29.98       29.62      0.82 o 
   1   1  12      388.61      419.59      5.26 o 
   2   1  12      700.37      654.17     11.61 o 
   3   1  12      416.11      372.94      5.93 o 
   4   1  12      150.99      162.07      3.92 o 
   5   1  12      265.49      271.30      5.33 o 
   6   1  12      172.62      157.37      5.36 o 
   7   1  12        0.34        0.84      0.95 o 
   8   1  12       10.07       12.61      2.18 o 
   9   1  12       10.54       10.15      2.01 o 
  -8   2  12        3.71        4.22      0.78 o 
  -7   2  12       30.88       27.72      1.10 o 
  -6   2  12      103.69       93.02      1.88 o 
  -5   2  12      198.27      191.31      3.65 o 
  -4   2  12      427.49      414.20      5.82 o 
  -3   2  12        1.05        2.08      0.43 o 
  -2   2  12      249.95      240.31      2.83 o 
  -1   2  12      281.96      295.46      3.94 o 
   0   2  12       13.74       15.61      0.63 o 
   1   2  12       95.24       87.53      1.41 o 
   2   2  12      508.01      480.67      7.44 o 
   3   2  12       10.60        9.59      0.70 o 
   4   2  12        2.81        5.02      0.87 o 
   5   2  12       62.22       58.63      3.15 o 
   6   2  12       15.17       16.78      1.42 o 
   7   2  12      138.97      146.54      4.38 o 
   8   2  12       78.81       82.67      3.08 o 
   9   2  12       38.10       36.37      2.37 o 
  -8   3  12        0.04        0.71      0.78 o 
  -7   3  12      104.27      103.59      2.34 o 
  -6   3  12       22.67       21.51      0.95 o 
  -5   3  12       34.60       29.94      1.05 o 
  -4   3  12      108.54      103.21      1.77 o 
  -3   3  12        0.16        2.24      1.32 o 
  -2   3  12      168.58      179.97      2.40 o 
  -1   3  12        1.57        4.12      0.39 o 
   0   3  12       42.17       49.36      0.97 o 
   1   3  12        5.06        6.11      0.49 o 
   2   3  12     1616.38     1600.72     23.06 o 
   3   3  12     1434.29     1333.30     24.74 o 
   4   3  12      426.17      399.35      7.45 o 
   5   3  12        6.54        4.86      0.73 o 
   6   3  12       16.71       19.47      1.18 o 
   7   3  12       79.74       79.27      3.08 o 
   8   3  12       18.31       16.73      1.66 o 
   9   3  12      112.21      123.69      4.27 o 
  -8   4  12       39.28       42.52      1.55 o 
  -7   4  12      221.23      242.01      5.29 o 
  -6   4  12        2.16        1.93      0.67 o 
  -5   4  12        4.97        7.71      0.68 o 
  -4   4  12       94.16       98.25      1.72 o 
  -3   4  12       55.53       57.40      1.18 o 
  -2   4  12       21.88       16.27      0.63 o 
  -1   4  12      182.66      196.57      2.57 o 
   0   4  12       13.72       13.02      0.59 o 
   1   4  12       21.21       17.71      1.18 o 
   2   4  12       47.93       58.78      1.46 o 
   3   4  12      234.90      235.68      4.70 o 
   4   4  12       15.46       16.64      1.08 o 
   5   4  12      349.15      334.22      6.42 o 
   6   4  12       57.63       60.15      1.87 o 
   7   4  12        0.02        0.00      1.01 o 
   8   4  12       67.71       68.04      2.84 o 
  -8   5  12       93.36      100.02      2.77 o 
  -7   5  12        3.85        6.78      0.87 o 
  -6   5  12       21.95       22.43      1.12 o 
  -5   5  12      269.14      260.36      7.06 o 
  -4   5  12       63.20       52.57      1.34 o 
  -3   5  12       23.55       17.50      0.74 o 
  -2   5  12      526.13      529.24      6.20 o 
  -1   5  12      376.78      335.00      4.09 o 
   0   5  12      508.95      457.69      5.41 o 
   1   5  12      574.70      569.50      7.13 o 
   2   5  12       33.87       34.34      1.07 o 
   3   5  12        0.01        0.64      0.69 o 
   4   5  12      321.39      288.43      6.83 o 
   5   5  12        0.08        0.77      0.69 o 
   6   5  12       11.86       13.07      1.18 o 
   7   5  12       31.73       31.84      1.90 o 
   8   5  12       28.56       31.02      2.13 o 
  -7   6  12       40.28       50.65      1.70 o 
  -6   6  12      136.03      147.76      3.05 o 
  -5   6  12       14.23       12.62      1.21 o 
  -4   6  12      263.08      242.63      6.14 o 
  -3   6  12       24.69       22.06      0.98 o 
  -2   6  12       45.33       47.24      1.03 o 
  -1   6  12       50.34       50.38      1.06 o 
   0   6  12       28.96       19.77      0.97 o 
   1   6  12        8.74       15.45      0.77 o 
   2   6  12       16.71       18.86      0.95 o 
   3   6  12      188.29      183.20      3.92 o 
   4   6  12       48.84       53.47      1.80 o 
   5   6  12        2.69        2.90      0.83 o 
   6   6  12      169.86      176.10      4.03 o 
   7   6  12      217.37      233.35      5.01 o 
   8   6  12       62.50       65.09      3.18 o 
  -7   7  12        2.73        3.15      0.87 o 
  -6   7  12        3.70        4.96      0.95 o 
  -5   7  12        9.83       13.18      1.26 o 
  -4   7  12      318.97      309.07      9.00 o 
  -3   7  12       31.09       30.38      1.10 o 
  -2   7  12        9.65        8.74      0.68 o 
  -1   7  12       57.94       51.80      1.35 o 
   0   7  12       32.94       31.19      0.98 o 
   1   7  12       84.53       77.11      1.50 o 
   2   7  12       82.64       76.80      1.88 o 
   3   7  12       32.38       31.43      1.25 o 
   4   7  12      229.60      220.49      3.96 o 
   5   7  12      159.57      160.77      3.12 o 
   6   7  12       16.13       18.84      1.08 o 
   7   7  12        2.99        4.40      1.08 o 
  -6   8  12        1.69        1.17      0.84 o 
  -5   8  12       58.44       67.01      1.96 o 
  -4   8  12      106.20      107.54      2.85 o 
  -3   8  12      103.26      115.66      2.55 o 
  -2   8  12      150.78      163.95      2.82 o 
  -1   8  12        3.25        2.99      0.68 o 
   0   8  12      108.65      106.41      2.53 o 
   1   8  12       98.59      100.82      2.10 o 
   2   8  12        5.45        5.46      0.87 o 
   3   8  12        2.11        2.36      0.62 o 
   4   8  12       96.79       92.83      2.21 o 
   5   8  12       86.31       88.24      2.16 o 
   6   8  12       65.54       68.84      1.96 o 
  -5   9  12       12.89       13.14      1.12 o 
  -4   9  12        9.57       10.68      1.08 o 
  -3   9  12       11.98       10.62      1.08 o 
  -2   9  12       41.77       44.70      1.40 o 
  -1   9  12        1.78        1.42      0.68 o 
   0   9  12      108.35      104.47      2.13 o 
   1   9  12      148.64      147.36      2.63 o 
   2   9  12      193.97      194.11      3.68 o 
   3   9  12       20.51       20.78      1.07 o 
   4   9  12       15.56       13.17      1.25 o 
   5   9  12       24.38       27.48      1.38 o 
   6   9  12      214.63      214.54      4.13 o 
  -4  10  12       42.82       40.58      5.87 o 
  -3  10  12      176.29      188.75      4.25 o 
  -2  10  12       33.12       35.02      1.35 o 
  -1  10  12       20.56       25.59      1.16 o 
   0  10  12       26.06       23.65      1.13 o 
   1  10  12      147.68      151.44      2.81 o 
   2  10  12        5.54        5.92      0.91 o 
   3  10  12        8.46        5.35      0.87 o 
   4  10  12        6.16        6.35      1.40 o 
  -2  11  12        7.06       10.64      1.12 o 
  -1  11  12        0.36        0.78      0.80 o 
   0  11  12        1.90        1.30      0.80 o 
   1  11  12        5.07        6.55      1.01 o 
   2  11  12        4.16        7.65      0.90 o 
  -1 -10  13       21.28       19.39      1.66 o 
   0 -10  13      270.39      287.25      7.34 o 
  -4  -9  13      267.78      300.12      6.13 o 
  -3  -9  13       71.42       73.16      2.45 o 
  -2  -9  13       12.29       13.08      1.22 o 
  -1  -9  13        5.75        5.36      0.97 o 
   0  -9  13      181.41      191.11      4.32 o 
   1  -9  13       14.09       13.34      1.28 o 
   2  -9  13       11.34       12.33      1.28 o 
   3  -9  13        4.32        7.22      1.31 o 
  -5  -8  13        5.22        5.93      1.16 o 
  -4  -8  13        5.57        9.12      0.92 o 
  -3  -8  13       40.27       41.92      1.35 o 
  -2  -8  13       23.97       23.83      1.35 o 
  -1  -8  13        8.83        9.23      1.08 o 
   0  -8  13       16.83       18.46      1.22 o 
   1  -8  13       77.91       80.81      2.38 o 
   2  -8  13      622.57      649.21     11.74 o 
   3  -8  13      337.86      334.17     10.59 o 
   4  -8  13      132.48      133.56      3.91 o 
  -6  -7  13        0.79        2.03      1.02 o 
  -5  -7  13       13.63       11.80      1.04 o 
  -4  -7  13        3.28        1.93      0.71 o 
  -3  -7  13      119.19      130.91      2.48 o 
  -2  -7  13       11.40       12.28      0.86 o 
  -1  -7  13      117.03      111.19      2.44 o 
   0  -7  13       63.36       65.73      2.06 o 
   1  -7  13       13.55       10.43      1.27 o 
   2  -7  13      231.01      242.90      4.96 o 
   3  -7  13        0.62        1.22      2.00 o 
   4  -7  13        9.85        9.97      1.48 o 
   5  -7  13       68.32       72.85      2.96 o 
  -7  -6  13       24.10       22.93      1.52 o 
  -6  -6  13        5.98        7.04      0.91 o 
  -5  -6  13        4.88        5.91      0.75 o 
  -4  -6  13      147.51      150.41      2.66 o 
  -3  -6  13        0.46       -0.87      0.60 o 
  -2  -6  13      106.80      110.63      2.10 o 
  -1  -6  13      143.20      150.74      2.33 o 
   0  -6  13      417.68      421.71      8.03 o 
   1  -6  13        2.17        1.23      0.77 o 
   2  -6  13       33.33       30.50      1.50 o 
   3  -6  13       57.54       55.13      1.86 o 
   4  -6  13        4.17        5.37      0.89 o 
   5  -6  13       11.02       13.01      1.42 o 
   6  -6  13       36.45       39.05      2.13 o 
  -7  -5  13       23.68       25.98      1.55 o 
  -6  -5  13       19.50       16.58      0.95 o 
  -5  -5  13        1.31        1.17      0.62 o 
  -4  -5  13      104.88      104.57      2.07 o 
  -3  -5  13      173.21      175.76      2.94 o 
  -2  -5  13       30.75       27.10      1.05 o 
  -1  -5  13       58.67       43.32      1.09 o 
   0  -5  13       16.40       10.57      0.71 o 
   1  -5  13      104.36       95.03      2.01 o 
   2  -5  13       20.17       19.12      1.01 o 
   3  -5  13       10.43       11.18      0.97 o 
   4  -5  13      137.31      138.32      4.48 o 
   5  -5  13       20.19       20.87      1.66 o 
   6  -5  13      124.95      130.10      4.03 o 
   7  -5  13       65.11       66.87      2.84 o 
  -8  -4  13       12.41       14.38      1.28 o 
  -7  -4  13        7.61        6.46      0.84 o 
  -6  -4  13      173.67      177.12      3.08 o 
  -5  -4  13       36.01       32.96      1.16 o 
  -4  -4  13        0.09        0.13      0.60 o 
  -3  -4  13       27.42       29.59      1.05 o 
  -2  -4  13       65.44       70.60      1.55 o 
  -1  -4  13       19.08       17.64      0.72 o 
   0  -4  13       35.93       33.23      0.96 o 
   1  -4  13       72.14       68.73      1.68 o 
   2  -4  13      189.17      187.19      5.13 o 
   3  -4  13      155.52      159.42      3.01 o 
   4  -4  13      220.09      215.32      5.26 o 
   5  -4  13      103.75      103.50      3.19 o 
   6  -4  13       31.18       28.50      1.90 o 
   7  -4  13      101.77      114.83      3.85 o 
  -8  -3  13        6.91        5.23      0.77 o 
  -7  -3  13        1.85        0.60      0.94 o 
  -6  -3  13      248.87      232.53      4.22 o 
  -5  -3  13      799.18      750.36     10.16 o 
  -4  -3  13      481.93      453.49      7.11 o 
  -3  -3  13      169.99      162.71      2.63 o 
  -2  -3  13       32.29       30.00      1.01 o 
  -1  -3  13        1.99        1.18      0.43 o 
   0  -3  13      267.31      235.83      3.00 o 
   1  -3  13       99.20       98.30      2.56 o 
   2  -3  13       39.03       35.38      1.55 o 
   3  -3  13      106.18       94.41      2.00 o 
   4  -3  13       48.98       56.01      1.64 o 
   5  -3  13        5.16        7.74      0.78 o 
   6  -3  13        6.84        6.87      1.18 o 
   7  -3  13        3.76        2.68      2.35 o 
   8  -3  13       55.93       57.65      3.69 o 
  -8  -2  13       72.01       72.20      1.79 o 
  -7  -2  13       15.47       15.20      1.08 o 
  -6  -2  13        3.52        3.40      0.65 o 
  -5  -2  13       62.31       62.01      1.34 o 
  -4  -2  13       32.91       29.79      1.01 o 
  -3  -2  13      283.38      274.20      4.48 o 
  -2  -2  13     1279.81     1273.72     16.56 o 
  -1  -2  13      626.05      619.18      7.66 o 
   0  -2  13        6.99        5.33      0.51 o 
   1  -2  13      251.11      237.73      3.53 o 
   2  -2  13      438.78      428.77      6.73 o 
   3  -2  13      159.09      146.82      2.76 o 
   4  -2  13     1481.74     1465.73     21.68 o 
   5  -2  13       76.10       61.42      1.57 o 
   6  -2  13       92.59       85.88      2.45 o 
   7  -2  13        1.73        3.69      1.34 o 
   8  -2  13        3.82        3.35      1.68 o 
  -8  -1  13       78.29       75.88      1.85 o 
  -7  -1  13        9.10       10.50      1.02 o 
  -6  -1  13        1.00        1.61      0.64 o 
  -5  -1  13       48.81       45.94      1.31 o 
  -4  -1  13       70.99       76.31      1.62 o 
  -3  -1  13     1138.12     1077.14     14.08 o 
  -2  -1  13       64.43       59.76      1.35 o 
  -1  -1  13      313.91      305.07      4.29 o 
   0  -1  13      304.18      303.33      3.97 o 
   1  -1  13        3.46        5.34      0.56 o 
   2  -1  13       31.95       30.28      1.12 o 
   3  -1  13       18.70       14.72      0.78 o 
   4  -1  13      289.19      273.61      4.69 o 
   5  -1  13        4.97        1.13      0.58 o 
   6  -1  13      102.98       94.01      3.08 o 
   7  -1  13       42.58       45.09      2.13 o 
   8  -1  13       90.07       95.93      3.55 o 
  -8   0  13      192.97      202.31      3.23 o 
  -7   0  13        0.04       -0.24      0.62 o 
  -6   0  13        4.44        8.85      0.68 o 
  -5   0  13      579.42      542.72     10.08 o 
  -4   0  13      101.17       91.68      1.55 o 
  -3   0  13       49.45       46.72      1.16 o 
  -2   0  13      110.72      112.42      1.98 o 
  -1   0  13      383.55      358.73      4.65 o 
   0   0  13      557.49      542.57      7.57 o 
   1   0  13      145.77      141.71      2.10 o 
   2   0  13       29.14       28.78      1.04 o 
   3   0  13       33.92       31.99      1.08 o 
   4   0  13        7.65        4.98      0.61 o 
   5   0  13      635.55      603.03      8.38 o 
   6   0  13        2.52        3.28      0.83 o 
   7   0  13       18.17       21.02      1.77 o 
   8   0  13      448.65      467.76     11.38 o 
  -8   1  13        4.45        4.84      0.77 o 
  -7   1  13       18.34       17.52      1.26 o 
  -6   1  13      266.80      262.13      4.53 o 
  -5   1  13      268.52      246.33      4.36 o 
  -4   1  13       63.95       59.79      1.27 o 
  -3   1  13       51.38       48.61      1.68 o 
  -2   1  13      216.81      209.67      3.18 o 
  -1   1  13      134.10      125.38      1.94 o 
   0   1  13      168.16      149.93      2.21 o 
   1   1  13     1146.66     1115.02     13.34 o 
   2   1  13      394.94      346.48      5.60 o 
   3   1  13      232.15      212.97      3.68 o 
   4   1  13       17.37       14.44      0.81 o 
   5   1  13       39.98       31.81      1.65 o 
   6   1  13       21.67       15.93      1.68 o 
   7   1  13       62.50       68.68      2.72 o 
   8   1  13        0.38        0.00      3.02 o 
  -8   2  13       56.55       66.26      1.87 o 
  -7   2  13        1.75        2.07      0.65 o 
  -6   2  13       86.45       86.60      1.85 o 
  -5   2  13      350.48      325.43      6.77 o 
  -4   2  13        7.77        7.10      0.56 o 
  -3   2  13      177.73      163.29      2.43 o 
  -2   2  13      451.73      445.80      5.28 o 
  -1   2  13      118.68      123.36      1.91 o 
   0   2  13        0.63        0.45      0.41 o 
   1   2  13      689.89      635.29      7.81 o 
   2   2  13      331.10      302.87      6.19 o 
   3   2  13        8.21        7.27      0.67 o 
   4   2  13       98.15       98.22      2.52 o 
   5   2  13        5.05        9.35      1.02 o 
   6   2  13      137.14      152.78      4.50 o 
   7   2  13       18.08       23.78      3.02 o 
   8   2  13       13.78       13.26      1.66 o 
  -8   3  13       14.97       16.20      1.08 o 
  -7   3  13       23.47       20.01      1.12 o 
  -6   3  13       38.76       38.47      1.23 o 
  -5   3  13       16.40       15.12      0.83 o 
  -4   3  13       30.20       29.85      0.95 o 
  -3   3  13       46.00       41.72      1.17 o 
  -2   3  13        0.52        0.79      0.42 o 
  -1   3  13      991.50      929.40     10.48 o 
   0   3  13       16.29       21.32      0.81 o 
   1   3  13      164.39      151.69      2.23 o 
   2   3  13        8.32        9.48      0.70 o 
   3   3  13       46.98       47.61      1.67 o 
   4   3  13       14.63       15.72      1.08 o 
   5   3  13        6.27        8.12      0.89 o 
   6   3  13        1.69        1.62      0.73 o 
   7   3  13       15.03       13.21      1.84 o 
   8   3  13        4.99        4.41      1.84 o 
  -8   4  13       72.39       72.64      2.04 o 
  -7   4  13       83.34       84.20      2.47 o 
  -6   4  13       13.94       12.71      0.95 o 
  -5   4  13      168.72      161.79      3.51 o 
  -4   4  13      128.57      130.77      2.15 o 
  -3   4  13        8.55       16.30      0.70 o 
  -2   4  13       68.39       54.22      1.12 o 
  -1   4  13      335.25      339.59      4.12 o 
   0   4  13        8.46        5.65      0.55 o 
   1   4  13       11.98       10.89      0.59 o 
   2   4  13        1.07        0.91      0.65 o 
   3   4  13      131.33      128.51      3.35 o 
   4   4  13        7.27        8.44      0.96 o 
   5   4  13       39.07       40.50      1.88 o 
   6   4  13        0.13        0.44      0.73 o 
   7   4  13       98.84      103.90      3.55 o 
   8   4  13       33.33       30.93      2.13 o 
  -7   5  13       83.75       80.62      2.12 o 
  -6   5  13      123.07      124.56      4.16 o 
  -5   5  13       19.68       20.50      1.21 o 
  -4   5  13        0.39        0.87      0.60 o 
  -3   5  13        2.44        4.00      0.55 o 
  -2   5  13       44.57       51.52      1.12 o 
  -1   5  13      511.07      509.05      6.02 o 
   0   5  13       38.42       35.80      0.92 o 
   1   5  13        5.98        5.04      0.60 o 
   2   5  13        9.68        9.63      0.89 o 
   3   5  13      218.39      199.93      4.19 o 
   4   5  13       22.47       20.77      1.28 o 
   5   5  13        6.36        5.33      0.89 o 
   6   5  13       39.92       40.28      1.88 o 
   7   5  13       27.53       29.16      2.13 o 
   8   5  13       35.90       33.37      2.37 o 
  -7   6  13      205.95      216.81      4.09 o 
  -6   6  13      274.91      296.30      5.97 o 
  -5   6  13       51.09       51.51      1.63 o 
  -4   6  13      289.39      288.11      9.68 o 
  -3   6  13        0.21        0.42      0.56 o 
  -2   6  13        2.73        6.57      0.53 o 
  -1   6  13      146.88      172.84      2.39 o 
   1   6  13       65.24       70.00      1.38 o 
   2   6  13      242.24      238.55      5.35 o 
   3   6  13      122.76      122.42      3.10 o 
   4   6  13       26.71       27.48      1.47 o 
   5   6  13       78.52       81.81      2.36 o 
   6   6  13       71.89       76.61      2.31 o 
   7   6  13       72.24       76.96      4.02 o 
  -6   7  13       81.66       88.97      2.47 o 
  -5   7  13      166.88      180.32      3.55 o 
  -4   7  13       28.24       26.62      1.29 o 
  -3   7  13      393.49      396.36      5.78 o 
  -2   7  13       57.84       59.18      1.32 o 
  -1   7  13       29.69       32.45      1.28 o 
   0   7  13      107.85      112.20      1.97 o 
   1   7  13      102.73       94.16      1.68 o 
   2   7  13        2.26        3.07      1.04 o 
   3   7  13      667.91      629.34     11.53 o 
   4   7  13       67.26       64.93      2.63 o 
   5   7  13       70.37       67.55      2.25 o 
   6   7  13        1.43        1.29      0.89 o 
   7   7  13        3.18        2.54      0.98 o 
  -5   8  13        9.39       10.18      1.08 o 
  -4   8  13      632.25      664.43     10.46 o 
  -3   8  13       17.27       23.16      1.25 o 
  -2   8  13      102.94       96.37      2.00 o 
  -1   8  13      189.57      183.01      3.09 o 
   0   8  13       15.01       15.95      0.90 o 
   1   8  13        9.21        8.69      0.77 o 
   2   8  13      161.29      160.23      5.56 o 
   3   8  13       49.32       52.94      3.71 o 
   4   8  13        6.42        6.34      1.02 o 
   5   8  13       36.34       36.65      1.67 o 
   6   8  13        0.81        0.90      1.45 o 
  -4   9  13        0.03       -0.95      0.89 o 
  -3   9  13       93.06      108.08      2.89 o 
  -2   9  13        6.48        3.97      0.80 o 
  -1   9  13       41.55       41.12      1.45 o 
   0   9  13      164.81      168.75      3.37 o 
   1   9  13       63.13       65.82      1.88 o 
   2   9  13       14.69       15.31      1.55 o 
   3   9  13       31.12       32.87      2.30 o 
   4   9  13      634.63      642.29     12.05 o 
   5   9  13       35.72       36.35      1.86 o 
  -3  10  13       19.24       21.79      1.55 o 
  -2  10  13        1.39        0.49      1.31 o 
  -1  10  13      116.90      129.43      2.55 o 
   0  10  13      296.36      300.82      4.81 o 
   1  10  13       51.59       60.11      2.19 o 
   2  10  13        9.70       12.72      1.16 o 
   3  10  13       41.96       47.32      2.48 o 
   4  10  13        2.61        2.44      1.02 o 
   0  11  13       86.70       99.39      2.24 o 
   1  11  13      401.83      422.18      8.37 o 
  -3  -9  14       17.90       19.55      1.29 o 
  -2  -9  14        1.05        0.50      1.18 o 
  -1  -9  14        4.37        3.85      1.42 o 
   0  -9  14       11.70       12.90      1.28 o 
   1  -9  14        9.56       11.15      1.92 o 
   2  -9  14        0.34        0.11      0.97 o 
  -4  -8  14        0.06       -0.14      0.77 o 
  -3  -8  14       49.50       54.12      1.80 o 
  -2  -8  14       51.58       59.42      2.27 o 
  -1  -8  14        5.66        6.63      1.84 o 
   0  -8  14       63.00       73.67      2.32 o 
   1  -8  14        2.51        1.86      0.98 o 
   2  -8  14       39.81       39.22      1.74 o 
   3  -8  14      204.03      215.19      4.64 o 
   4  -8  14       45.39       52.57      2.06 o 
  -5  -7  14        0.10        2.09      0.84 o 
  -4  -7  14       27.74       36.23      1.35 o 
  -3  -7  14        4.88        7.61      0.83 o 
  -2  -7  14        0.02        0.50      0.65 o 
  -1  -7  14       11.63       14.01      1.42 o 
   0  -7  14       55.86       54.98      1.86 o 
   1  -7  14       11.52        8.79      1.02 o 
   2  -7  14       39.14       38.67      1.74 o 
   3  -7  14       27.55       27.08      1.68 o 
   4  -7  14      162.42      160.29      3.74 o 
   5  -7  14       85.07       91.27      8.38 o 
  -6  -6  14       31.90       36.85      1.55 o 
  -5  -6  14      112.37      119.86      2.67 o 
  -4  -6  14      167.27      175.17      3.09 o 
  -3  -6  14        8.81       10.74      0.83 o 
  -2  -6  14       74.39       75.07      1.73 o 
  -1  -6  14      276.68      251.29      3.87 o 
   0  -6  14      232.22      241.10      6.25 o 
   1  -6  14      232.03      231.45      4.71 o 
   2  -6  14       28.65       24.93      1.35 o 
   3  -6  14       28.27       26.36      1.61 o 
   4  -6  14       75.81       71.31      2.25 o 
   5  -6  14       12.17       14.18      1.53 o 
   6  -6  14       81.69       80.51      5.70 o 
  -7  -5  14       44.28       37.72      1.57 o 
  -6  -5  14       83.19       86.16      2.32 o 
  -5  -5  14       32.64       29.75      1.20 o 
  -4  -5  14       12.78       11.38      0.86 o 
  -3  -5  14       10.06       11.88      0.83 o 
  -2  -5  14        0.22        0.63      0.90 o 
  -1  -5  14       93.64       92.37      1.68 o 
   0  -5  14       37.82       32.51      1.37 o 
   1  -5  14       15.30       17.41      1.01 o 
   2  -5  14      309.53      298.59      6.63 o 
   3  -5  14       68.08       64.86      1.99 o 
   4  -5  14      100.50      101.89      2.64 o 
   5  -5  14        6.67        6.65      1.34 o 
   6  -5  14        8.25       10.07      1.42 o 
  -7  -4  14       28.15       30.27      1.55 o 
  -6  -4  14        4.94        6.61      1.20 o 
  -5  -4  14        3.49        4.31      0.71 o 
  -4  -4  14        2.52        3.80      0.62 o 
  -3  -4  14      260.11      265.16      4.48 o 
  -2  -4  14      113.44      103.53      2.41 o 
  -1  -4  14       84.06       80.48      1.51 o 
   0  -4  14        6.36        4.36      0.55 o 
   1  -4  14        2.71        4.00      0.67 o 
   2  -4  14       49.72       49.94      1.42 o 
   3  -4  14      115.58      117.44      3.58 o 
   4  -4  14        0.78        1.23      0.77 o 
   5  -4  14       25.82       28.40      1.90 o 
   6  -4  14        0.54        1.04      1.17 o 
   7  -4  14       17.93       15.09      1.66 o 
  -7  -3  14        1.08        0.77      0.90 o 
  -6  -3  14       42.76       49.99      1.84 o 
  -5  -3  14       10.33        9.95      1.13 o 
  -4  -3  14       69.44       66.93      1.85 o 
  -3  -3  14        8.83       10.38      0.75 o 
  -2  -3  14       53.17       51.48      1.31 o 
  -1  -3  14       77.86       67.44      1.32 o 
   0  -3  14      325.44      314.51      3.85 o 
   1  -3  14      315.88      315.61      5.15 o 
   2  -3  14        0.07        0.43      0.57 o 
   3  -3  14      201.09      192.76      3.47 o 
   4  -3  14        0.68       -0.80      0.53 o 
   5  -3  14      240.30      235.98      6.08 o 
   6  -3  14      277.21      265.78      8.21 o 
   7  -3  14       34.49       36.03      2.13 o 
  -8  -2  14        5.45        5.16      1.02 o 
  -7  -2  14       53.35       53.22      1.71 o 
  -6  -2  14       61.02       61.12      1.80 o 
  -5  -2  14       10.42       10.20      0.70 o 
  -4  -2  14      301.54      294.40      4.34 o 
  -3  -2  14      340.53      335.84      4.91 o 
  -2  -2  14      140.40      138.78      2.44 o 
  -1  -2  14       28.72       29.17      0.86 o 
   0  -2  14        0.17        1.28      0.41 o 
   1  -2  14       33.15       34.74      1.29 o 
   2  -2  14      543.89      531.06      8.24 o 
   3  -2  14      100.02      107.49      2.21 o 
   4  -2  14     1136.56     1073.63     16.06 o 
   5  -2  14       91.98       83.41      1.90 o 
   6  -2  14       52.28       51.19      1.86 o 
   7  -2  14       95.14       99.88      5.03 o 
   8  -2  14      178.07      185.68      7.71 o 
  -8  -1  14       21.52       25.64      1.21 o 
  -7  -1  14       19.88       15.56      1.26 o 
  -6  -1  14       47.41       41.90      1.79 o 
  -5  -1  14       71.68       67.80      1.58 o 
  -4  -1  14       66.04       63.73      1.50 o 
  -3  -1  14        0.03        0.35      0.52 o 
  -2  -1  14      261.85      250.22      3.74 o 
  -1  -1  14        4.44        4.51      0.51 o 
   0  -1  14       55.26       58.16      1.42 o 
   1  -1  14       38.20       30.73      1.94 o 
   2  -1  14       30.76       28.42      1.12 o 
   3  -1  14        1.94        2.29      0.61 o 
   4  -1  14      460.81      454.94      7.19 o 
   5  -1  14       80.08       73.18      2.48 o 
   6  -1  14       35.00       31.85      1.90 o 
   7  -1  14       11.32       12.75      1.16 o 
   8  -1  14       27.70       29.16      3.02 o 
  -8   0  14       70.61       80.37      1.94 o 
  -7   0  14       76.18       78.61      1.79 o 
  -6   0  14      472.34      448.92      7.19 o 
  -5   0  14      454.38      430.88      8.80 o 
  -4   0  14       29.99       28.24      0.95 o 
  -3   0  14       65.51       70.74      1.53 o 
  -2   0  14       61.45       58.02      1.31 o 
  -1   0  14      354.89      350.24      6.35 o 
   0   0  14       16.51       16.58      0.65 o 
   1   0  14      655.53      660.23      8.17 o 
   2   0  14      511.55      530.13      9.14 o 
   3   0  14        3.71        5.62      0.73 o 
   4   0  14       83.42       85.12      1.70 o 
   5   0  14       77.51       75.29      1.91 o 
   6   0  14       39.46       40.67      1.69 o 
   7   0  14       18.77       23.41      2.68 o 
   8   0  14       28.22       29.89      2.13 o 
  -8   1  14       14.76       13.78      0.98 o 
  -7   1  14       42.94       42.09      1.34 o 
  -6   1  14       12.75       11.66      0.86 o 
  -5   1  14       36.20       34.22      1.16 o 
  -4   1  14        4.33        3.33      0.60 o 
  -3   1  14       43.15       40.49      1.07 o 
  -2   1  14        5.19        5.07      0.60 o 
  -1   1  14        0.04       -0.62      0.41 o 
   0   1  14        5.36        6.45      0.77 o 
   1   1  14      644.62      606.51     11.11 o 
   2   1  14     2002.41     1917.19     28.24 o 
   3   1  14      695.52      669.17     12.67 o 
   4   1  14        2.29        3.15      0.69 o 
   5   1  14       14.09       11.53      0.98 o 
   6   1  14       61.16       58.65      2.61 o 
   7   1  14       32.10       30.73      2.01 o 
   8   1  14        7.34        3.29      1.29 o 
  -8   2  14       17.84       18.02      1.21 o 
  -7   2  14        8.72        7.80      0.85 o 
  -6   2  14       25.24       16.73      0.90 o 
  -5   2  14       14.59       13.40      0.83 o 
  -4   2  14       48.15       45.42      1.14 o 
  -3   2  14        1.84        1.48      0.52 o 
  -2   2  14       29.17       30.01      0.89 o 
  -1   2  14      137.92      139.74      2.33 o 
   0   2  14       19.95       16.58      0.75 o 
   1   2  14      359.94      353.49      4.58 o 
   2   2  14       30.47       37.50      1.26 o 
   3   2  14        0.03       -0.18      0.63 o 
   4   2  14      237.97      235.54      5.86 o 
   5   2  14       89.14       94.19      3.00 o 
   6   2  14        2.34        1.51      0.95 o 
   7   2  14       51.73       55.40      2.61 o 
   8   2  14       60.03       66.83      2.96 o 
  -8   3  14        0.45       -0.16      0.78 o 
  -7   3  14       15.18       14.82      1.26 o 
  -6   3  14       68.10       63.89      1.62 o 
  -5   3  14       79.56       71.88      1.62 o 
  -4   3  14      228.36      225.07      5.07 o 
  -3   3  14      196.01      200.28      2.69 o 
  -2   3  14      751.87      730.99      9.93 o 
  -1   3  14      761.87      688.96      7.92 o 
   0   3  14      459.81      447.32      5.69 o 
   1   3  14        6.52        5.00      0.51 o 
   2   3  14        0.19        2.01      0.69 o 
   3   3  14       16.32       11.68      1.41 o 
   4   3  14       73.44       71.28      3.66 o 
   5   3  14        4.18        3.45      0.83 o 
   6   3  14        8.14        9.58      1.42 o 
   7   3  14       14.13       14.25      2.18 o 
   8   3  14        3.37        4.74      1.68 o 
  -7   4  14       85.27       89.03      2.26 o 
  -6   4  14        0.06        0.28      0.74 o 
  -5   4  14       83.02       83.84      2.72 o 
  -4   4  14       63.66       61.51      1.24 o 
  -3   4  14        5.52        6.34      0.60 o 
  -2   4  14        1.22        1.57      0.56 o 
  -1   4  14       82.42       68.14      1.37 o 
   0   4  14        0.07        0.55      0.57 o 
   1   4  14      344.68      353.35      7.06 o 
   2   4  14       72.29       71.20      2.06 o 
   3   4  14       18.70       20.96      1.22 o 
   4   4  14       18.25       16.39      2.28 o 
   5   4  14       47.46       47.34      2.03 o 
   6   4  14      673.81      671.34     12.49 o 
   7   4  14      194.38      199.05      5.69 o 
   8   4  14        0.82       -0.17      1.18 o 
  -7   5  14        0.01        0.61      0.81 o 
  -6   5  14       75.18       78.71      2.09 o 
  -5   5  14      100.26       94.94      2.66 o 
  -4   5  14      138.57      142.03      5.27 o 
  -3   5  14        4.33        5.50      0.60 o 
  -2   5  14      238.42      224.65      3.21 o 
  -1   5  14       15.39       18.36      0.79 o 
   0   5  14       54.63       46.27      1.44 o 
   1   5  14        3.26        1.79      0.52 o 
   2   5  14        8.43        9.15      0.89 o 
   3   5  14       34.88       38.16      1.58 o 
   4   5  14      120.01      124.55      3.29 o 
   5   5  14       18.08       18.64      1.28 o 
   6   5  14       10.35       11.30      1.24 o 
   7   5  14       23.39       32.57      2.13 o 
  -6   6  14       25.64       27.77      1.38 o 
  -5   6  14        7.91        6.79      0.90 o 
  -4   6  14       26.42       22.55      1.21 o 
  -3   6  14        2.40        2.79      0.68 o 
  -2   6  14       55.03       56.72      1.27 o 
  -1   6  14       97.10      103.48      2.12 o 
   0   6  14       48.69       50.50      1.31 o 
   1   6  14       23.81       23.96      0.98 o 
   2   6  14       43.67       45.87      1.67 o 
   3   6  14      340.94      317.70      6.31 o 
   4   6  14      350.42      340.88      6.76 o 
   5   6  14      132.62      129.41      3.20 o 
   6   6  14      101.01      110.70      2.95 o 
   7   6  14        2.72        0.49      1.29 o 
  -6   7  14       20.22       24.09      1.32 o 
  -5   7  14      168.16      172.97      3.52 o 
  -4   7  14        6.69        8.69      1.26 o 
  -3   7  14        1.42        1.36      0.68 o 
  -2   7  14       21.72       19.53      1.12 o 
  -1   7  14       75.29       75.83      1.70 o 
   0   7  14      100.85       95.16      1.98 o 
   1   7  14      212.05      217.65      3.89 o 
   2   7  14       44.77       44.57      2.29 o 
   3   7  14      221.84      216.77      4.70 o 
   4   7  14       20.44       22.26      1.33 o 
   5   7  14       42.26       46.83      1.95 o 
   6   7  14       52.56       59.98      2.17 o 
  -5   8  14       18.16       19.50      1.29 o 
  -4   8  14        0.94       -0.92      0.84 o 
  -3   8  14      122.49      127.89      3.22 o 
  -2   8  14       23.59       19.68      1.17 o 
  -1   8  14       12.06       11.87      0.90 o 
   0   8  14      106.42      114.23      2.28 o 
   1   8  14       19.09       18.26      1.28 o 
   2   8  14        0.31        1.58      0.83 o 
   3   8  14      518.38      488.34      9.33 o 
   4   8  14        0.19        0.77      1.05 o 
   5   8  14        4.05        3.58      0.97 o 
  -4   9  14       84.09       98.15      3.86 o 
  -3   9  14       91.80      109.86      3.10 o 
  -2   9  14       41.60       37.13      1.49 o 
  -1   9  14       19.38       19.95      1.07 o 
   0   9  14       48.22       51.77      1.86 o 
   1   9  14       17.96       18.94      1.66 o 
   2   9  14       10.86       11.25      1.42 o 
   3   9  14       25.95       29.42      2.19 o 
   4   9  14       56.70       64.29      2.32 o 
  -2  10  14        0.01        2.03      0.87 o 
  -1  10  14        6.10        7.15      0.92 o 
   0  10  14       78.96       84.64      2.03 o 
   1  10  14      182.62      201.58      4.57 o 
   2  10  14       77.93       83.21      3.19 o 
   3  10  14        8.13        9.05      2.35 o 
   0  -9  15      136.23      146.24      4.38 o 
  -3  -8  15       65.80       70.47      2.09 o 
  -2  -8  15       97.26      101.61      4.52 o 
  -1  -8  15      363.62      381.02      8.88 o 
   0  -8  15       32.69       38.43      1.84 o 
   1  -8  15       65.37       64.07      2.25 o 
   2  -8  15        0.46       -0.67      0.97 o 
   3  -8  15       46.85       51.97      2.06 o 
  -5  -7  15       16.23       16.25      1.21 o 
  -4  -7  15       34.76       36.81      1.40 o 
  -3  -7  15       18.31       22.83      1.16 o 
  -2  -7  15       10.46       12.36      0.90 o 
  -1  -7  15       77.30       73.43      2.72 o 
   0  -7  15       52.56       46.04      1.74 o 
   1  -7  15       13.02       12.44      1.16 o 
   2  -7  15       21.72       18.55      1.35 o 
   3  -7  15      179.49      192.68      4.32 o 
   4  -7  15       19.74       20.82      1.47 o 
  -6  -6  15        2.41        3.56      0.91 o 
  -5  -6  15       11.22       17.35      1.17 o 
  -4  -6  15       65.51       72.93      1.80 o 
  -3  -6  15      106.20      124.97      2.42 o 
  -2  -6  15       50.99       50.72      1.43 o 
  -1  -6  15       25.97       28.25      1.47 o 
   0  -6  15       18.09       16.46      1.27 o 
   1  -6  15      148.70      144.49      3.29 o 
   2  -6  15       43.61       43.77      1.74 o 
   3  -6  15        1.95        0.56      0.77 o 
   4  -6  15       89.86       94.91      2.64 o 
   5  -6  15        4.69        5.03      1.29 o 
  -6  -5  15      187.64      185.02      3.26 o 
  -5  -5  15       59.87       62.04      1.64 o 
  -4  -5  15        0.06       -0.53      0.62 o 
  -3  -5  15       15.14       14.03      0.90 o 
  -2  -5  15        0.08        0.74      0.60 o 
  -1  -5  15      163.97      155.04      3.02 o 
   0  -5  15       86.90       84.66      2.01 o 
   1  -5  15       86.22       76.46      1.98 o 
   2  -5  15        4.42        4.56      0.89 o 
   3  -5  15        0.35        1.53      1.39 o 
   4  -5  15      168.94      168.99      3.80 o 
   5  -5  15       20.52       18.34      1.66 o 
   6  -5  15       83.31       84.23      3.08 o 
  -7  -4  15        7.00        4.46      0.84 o 
  -6  -4  15       99.12      100.79      2.18 o 
  -5  -4  15        7.72        8.26      0.86 o 
  -4  -4  15       41.13       42.79      1.31 o 
  -3  -4  15       73.29       71.60      1.65 o 
  -2  -4  15       98.35       96.71      1.95 o 
  -1  -4  15        9.59        8.71      0.75 o 
   0  -4  15       12.42       13.45      0.84 o 
   1  -4  15      409.37      383.82      6.28 o 
   2  -4  15      197.35      196.89      5.51 o 
   3  -4  15        4.45        6.68      0.78 o 
   4  -4  15        5.07        4.40      0.89 o 
   5  -4  15        0.51        1.38      1.05 o 
   6  -4  15        1.66        2.68      1.18 o 
  -7  -3  15        0.97        0.49      0.97 o 
  -6  -3  15      180.37      192.89      4.06 o 
  -5  -3  15        6.42        5.21      0.75 o 
  -4  -3  15       75.27       70.74      2.01 o 
  -3  -3  15      321.71      306.41      4.61 o 
  -2  -3  15      321.90      318.71      4.70 o 
  -1  -3  15        1.68        1.81      0.60 o 
   0  -3  15       56.81       50.47      1.51 o 
   1  -3  15       85.00       77.85      1.91 o 
   2  -3  15      162.97      149.49      2.93 o 
   3  -3  15      543.91      524.14      8.24 o 
   4  -3  15       44.11       44.07      1.46 o 
   5  -3  15       43.88       41.81      2.13 o 
   6  -3  15       34.67       37.92      2.85 o 
   7  -3  15       50.06       53.96      3.69 o 
  -7  -2  15       13.67       15.16      1.17 o 
  -6  -2  15      297.82      296.05      5.18 o 
  -5  -2  15       14.85       15.82      0.84 o 
  -4  -2  15       29.28       26.75      1.05 o 
  -3  -2  15       83.96       81.24      1.96 o 
  -2  -2  15      420.77      393.11      5.57 o 
  -1  -2  15      162.88      153.30      2.58 o 
   0  -2  15      135.68      136.71      2.68 o 
   1  -2  15        0.43        0.70      0.61 o 
   2  -2  15        9.56        7.54      0.77 o 
   3  -2  15       73.86       66.94      1.75 o 
   4  -2  15       93.18       79.37      1.87 o 
   5  -2  15       14.60       15.74      0.95 o 
   6  -2  15      205.22      212.94      4.58 o 
   7  -2  15      220.19      235.28      9.05 o 
  -7  -1  15      194.18      195.64      4.16 o 
  -6  -1  15      156.88      152.43      3.05 o 
  -5  -1  15       11.97        9.62      0.77 o 
  -4  -1  15       39.10       38.12      1.16 o 
  -3  -1  15        2.33        2.48      0.60 o 
  -2  -1  15       38.11       35.69      1.16 o 
  -1  -1  15      180.49      164.07      2.46 o 
   0  -1  15      172.12      153.88      2.32 o 
   1  -1  15      608.42      594.94      9.21 o 
   2  -1  15      296.71      292.53      4.85 o 
   3  -1  15       40.05       32.11      1.12 o 
   4  -1  15       84.33       72.21      1.75 o 
   5  -1  15      107.78      108.64      2.56 o 
   6  -1  15      198.50      204.00      5.69 o 
   7  -1  15      119.05      133.36      3.70 o 
  -7   0  15       15.87       14.48      1.12 o 
  -6   0  15       39.81       35.75      1.42 o 
  -5   0  15        8.19        6.45      1.21 o 
  -4   0  15       65.13       63.45      1.39 o 
  -3   0  15      421.39      408.60      8.22 o 
  -2   0  15     1047.04     1059.72     13.93 o 
  -1   0  15      615.33      614.39      7.68 o 
   0   0  15      731.61      739.93     13.86 o 
   1   0  15      104.72       98.22      2.72 o 
   2   0  15        0.53        0.85      0.52 o 
   3   0  15       41.55       45.38      1.28 o 
   4   0  15        2.43        5.36      0.65 o 
   5   0  15       25.51       18.38      1.02 o 
   6   0  15       22.46       25.51      1.90 o 
   7   0  15       11.19       13.82      1.66 o 
  -7   1  15       92.11       96.46      2.93 o 
  -6   1  15       21.08       16.19      1.04 o 
  -5   1  15      347.41      328.05      5.52 o 
  -4   1  15      144.79      137.30      2.42 o 
  -3   1  15       37.83       31.99      1.00 o 
  -2   1  15       31.42       23.99      0.90 o 
  -1   1  15      130.46      133.39      2.10 o 
   0   1  15       85.90       74.57      1.41 o 
   1   1  15       60.45       60.91      2.18 o 
   2   1  15      201.05      202.93      4.21 o 
   3   1  15        9.95       10.45      0.78 o 
   4   1  15       15.57       19.65      1.08 o 
   5   1  15        4.83        3.52      0.83 o 
   6   1  15      143.56      134.41      4.27 o 
   7   1  15       18.60       21.01      1.90 o 
   8   1  15      296.90      318.40      8.29 o 
  -7   2  15       23.49       25.00      1.13 o 
  -6   2  15       61.59       63.08      1.80 o 
  -5   2  15      281.08      254.09      4.43 o 
  -4   2  15       66.73       75.15      2.29 o 
  -3   2  15      138.84      126.01      2.27 o 
  -2   2  15       19.34       20.65      0.82 o 
  -1   2  15       23.24       27.58      1.02 o 
   0   2  15       20.22       19.74      0.79 o 
   1   2  15        6.70        7.36      0.70 o 
   2   2  15        0.02        1.05      0.57 o 
   3   2  15      109.84      105.40      2.64 o 
   4   2  15        4.89        3.98      0.86 o 
   5   2  15       52.96       55.02      2.38 o 
   6   2  15       59.74       58.84      2.61 o 
   7   2  15        0.58        0.84      1.18 o 
  -7   3  15        0.73        0.49      0.78 o 
  -6   3  15        2.97        2.47      0.68 o 
  -5   3  15       15.36       16.39      1.04 o 
  -4   3  15      165.98      143.55      2.54 o 
  -3   3  15      116.00      114.23      2.15 o 
  -2   3  15       76.80       71.93      1.58 o 
  -1   3  15       58.79       58.76      1.17 o 
   0   3  15      129.04      127.86      2.02 o 
   1   3  15       24.86       27.83      1.08 o 
   2   3  15       27.33       22.57      1.22 o 
   3   3  15      425.05      395.82      7.53 o 
   4   3  15        0.02        1.01      0.69 o 
   5   3  15       51.74       47.26      1.78 o 
   6   3  15       11.31       12.83      1.53 o 
   7   3  15       43.78       42.07      2.68 o 
  -7   4  15      214.75      232.33      6.19 o 
  -6   4  15        7.84        5.76      0.91 o 
  -5   4  15        1.92        0.02      0.56 o 
  -4   4  15       41.51       46.02      1.34 o 
  -3   4  15       30.38       34.82      1.24 o 
  -2   4  15       99.78      113.56      2.12 o 
  -1   4  15        6.10       10.58      0.68 o 
   0   4  15       80.32       86.47      1.57 o 
   1   4  15       79.92       76.62      1.83 o 
   2   4  15        1.72        1.23      0.77 o 
   3   4  15       52.18       46.43      1.67 o 
   4   4  15       39.57       39.68      1.67 o 
   5   4  15      283.67      278.38      9.05 o 
   6   4  15       21.92       24.73      1.38 o 
   7   4  15        4.93        4.69      1.42 o 
  -6   5  15       16.36       19.05      1.15 o 
  -5   5  15       22.93       20.20      1.17 o 
  -4   5  15       12.72       11.83      0.95 o 
  -3   5  15        8.50        8.04      0.75 o 
  -2   5  15       64.43       73.88      1.65 o 
  -1   5  15       38.01       37.56      1.07 o 
   0   5  15      147.15      141.69      2.48 o 
   1   5  15      196.84      199.18      6.06 o 
   2   5  15       61.56       66.00      2.06 o 
   3   5  15       37.93       38.15      2.52 o 
   4   5  15        4.98        6.25      0.89 o 
   5   5  15        8.79        8.71      1.08 o 
   6   5  15       13.65        7.65      1.02 o 
   7   5  15       41.62       52.05      3.52 o 
  -6   6  15        4.95        3.42      1.31 o 
  -5   6  15      123.96      130.78      2.84 o 
  -4   6  15      323.15      345.28      5.81 o 
  -3   6  15      299.37      302.65      4.64 o 
  -2   6  15       27.89       22.84      1.03 o 
  -1   6  15        0.14        0.60      0.70 o 
   0   6  15       44.10       41.63      1.28 o 
   1   6  15      346.57      340.83      6.64 o 
   2   6  15      517.45      491.98     10.42 o 
   3   6  15       17.12       17.34      2.35 o 
   4   6  15       29.67       28.68      1.70 o 
   5   6  15        2.76        2.91      0.89 o 
   6   6  15        9.34       10.40      1.13 o 
  -5   7  15       53.90       58.02      1.88 o 
  -4   7  15       65.16       69.89      1.96 o 
  -3   7  15       13.42       10.84      0.90 o 
  -2   7  15       37.66       38.22      1.67 o 
  -1   7  15      198.16      202.73      3.73 o 
   0   7  15       23.98       22.74      1.01 o 
   1   7  15        2.77        2.35      0.89 o 
   2   7  15        0.50        2.85      0.83 o 
   3   7  15      199.66      209.64      4.64 o 
   4   7  15       58.44       64.58      2.47 o 
   5   7  15      273.57      278.12      5.86 o 
   6   7  15       94.16       98.89      3.64 o 
  -4   8  15       21.77       22.42      1.29 o 
  -3   8  15        2.83        3.98      1.51 o 
  -2   8  15      388.11      420.11      8.08 o 
  -1   8  15      180.53      183.34      3.56 o 
   0   8  15       81.94       84.67      2.13 o 
   1   8  15        0.08       -0.74      1.05 o 
   2   8  15      111.88      128.68      3.28 o 
   3   8  15      129.44      117.65      4.66 o 
   4   8  15       11.60       13.95      1.77 o 
   5   8  15        1.47       -1.06      1.75 o 
  -3   9  15       50.90       48.53      2.06 o 
  -2   9  15      155.43      162.19      4.35 o 
  -1   9  15      143.69      158.76      3.26 o 
   0   9  15      167.35      194.69      3.81 o 
   1   9  15       71.77       82.23      3.19 o 
   2   9  15       65.29       71.01      3.52 o 
   3   9  15       53.35       55.98      2.11 o 
   4   9  15       10.63        9.19      1.16 o 
  -1  10  15       19.37       25.13      1.46 o 
   0  10  15        4.51        3.92      1.08 o 
   1  10  15       25.49       25.98      2.13 o 
  -2  -8  16       81.17       82.58      3.19 o 
  -1  -8  16      172.66      179.15      5.09 o 
   0  -8  16        6.78        7.53      3.02 o 
   1  -8  16        0.64        0.34      0.97 o 
  -4  -7  16       19.85       25.58      1.23 o 
  -3  -7  16        7.72        6.17      0.90 o 
  -2  -7  16        3.50        3.02      0.97 o 
  -1  -7  16       34.74       37.78      3.02 o 
   0  -7  16        0.03       -0.11      0.77 o 
   1  -7  16       55.89       58.56      2.13 o 
   2  -7  16        0.33       -0.88      0.89 o 
   3  -7  16        5.48        4.62      0.97 o 
  -5  -6  16        0.12       -0.92      1.02 o 
  -4  -6  16        3.32        4.37      0.80 o 
  -3  -6  16       28.27       33.51      1.44 o 
  -2  -6  16        7.73        7.27      0.83 o 
  -1  -6  16        0.83        1.57      0.89 o 
   0  -6  16       21.44       22.39      1.17 o 
   1  -6  16        5.44        4.40      0.97 o 
   2  -6  16       21.91       21.52      1.35 o 
   3  -6  16      288.13      311.43      6.19 o 
   4  -6  16       15.29       17.55      1.28 o 
  -6  -5  16       68.76       69.29      1.85 o 
  -5  -5  16        1.15        2.68      0.84 o 
  -4  -5  16      161.44      160.87      2.94 o 
  -3  -5  16       33.62       32.67      1.26 o 
  -2  -5  16      123.05      125.48      2.40 o 
  -1  -5  16      105.22      104.19      3.70 o 
   0  -5  16      203.24      193.32      5.61 o 
   1  -5  16        9.01        7.43      0.84 o 
   2  -5  16       13.58       12.10      1.08 o 
   3  -5  16       17.78       17.85      1.22 o 
   4  -5  16       41.07       41.62      1.80 o 
   5  -5  16       12.35       14.53      1.84 o 
  -6  -4  16        1.14        1.01      0.75 o 
  -5  -4  16       86.79       88.15      1.98 o 
  -4  -4  16        4.95        5.02      0.77 o 
  -3  -4  16      102.41      104.30      2.10 o 
  -2  -4  16        6.47        6.60      0.77 o 
  -1  -4  16      124.11      127.11      2.59 o 
   0  -4  16       68.18       65.98      1.71 o 
   1  -4  16      306.49      296.34      5.11 o 
   2  -4  16       29.29       28.66      1.17 o 
   3  -4  16       15.25       13.34      0.95 o 
   4  -4  16      304.41      297.21      5.86 o 
   5  -4  16      200.92      200.07      5.33 o 
   6  -4  16       66.56       75.92      2.96 o 
  -6  -3  16       32.47       35.17      1.49 o 
  -5  -3  16       95.78       96.75      2.10 o 
  -4  -3  16      198.29      188.85      3.18 o 
  -3  -3  16       71.86       73.28      1.65 o 
  -2  -3  16        3.79        4.64      0.68 o 
  -1  -3  16       22.36       21.13      0.92 o 
   0  -3  16        1.00        2.26      0.67 o 
   1  -3  16      219.68      207.38      5.08 o 
   2  -3  16        5.67        5.37      0.78 o 
   3  -3  16        8.96       10.55      0.91 o 
   4  -3  16       14.64       13.05      0.95 o 
   5  -3  16       36.03       30.69      1.90 o 
   6  -3  16        6.87        8.04      1.42 o 
  -7  -2  16      150.69      162.74      3.38 o 
  -6  -2  16       79.29       73.38      4.11 o 
  -5  -2  16        4.99        4.94      0.68 o 
  -4  -2  16       65.33       70.38      1.68 o 
  -3  -2  16       22.94       22.24      0.98 o 
  -2  -2  16       21.30       17.72      0.92 o 
  -1  -2  16        9.56        7.08      0.76 o 
   0  -2  16      278.35      275.84      4.73 o 
   1  -2  16      155.83      153.11      2.93 o 
   2  -2  16       60.15       64.81      1.71 o 
   3  -2  16      178.12      177.50      3.35 o 
   4  -2  16       68.83       67.90      1.80 o 
   5  -2  16       81.00       74.45      2.25 o 
   6  -2  16        0.27        1.08      2.35 o 
   7  -2  16       41.02       43.57      3.35 o 
  -7  -1  16       62.39       68.36      1.96 o 
  -6  -1  16        6.26        8.69      1.02 o 
  -5  -1  16        4.84        6.32      0.87 o 
  -4  -1  16       36.53       38.17      1.23 o 
  -3  -1  16      199.13      192.59      3.14 o 
  -2  -1  16      111.20      108.74      2.10 o 
  -1  -1  16       32.26       31.07      0.98 o 
   0  -1  16      345.33      321.16      4.70 o 
   1  -1  16      856.43      822.17     12.48 o 
   2  -1  16      229.19      225.52      3.97 o 
   3  -1  16       15.01       12.88      0.91 o 
   4  -1  16       67.01       61.95      1.66 o 
   5  -1  16      235.41      243.56      6.68 o 
   6  -1  16       78.84       84.23      2.58 o 
   7  -1  16        2.29       -0.05      0.89 o 
  -7   0  16       20.56       17.55      1.21 o 
  -6   0  16        1.35        0.99      0.78 o 
  -5   0  16       49.86       51.26      1.63 o 
  -4   0  16       17.86       18.59      0.86 o 
  -3   0  16       14.81       12.19      0.80 o 
  -2   0  16      221.54      224.58      3.51 o 
  -1   0  16        2.48        2.88      0.60 o 
   0   0  16      270.84      264.78      4.99 o 
   1   0  16      142.68      132.71      3.82 o 
   2   0  16       17.91       18.35      0.86 o 
   3   0  16       68.08       75.11      1.66 o 
   4   0  16       27.20       24.75      1.00 o 
   5   0  16      437.51      443.18      8.43 o 
   6   0  16        0.09       -1.12      1.05 o 
   7   0  16      176.61      182.96      7.37 o 
  -7   1  16       27.78       26.49      1.36 o 
  -6   1  16        4.67        4.25      0.85 o 
  -5   1  16       36.71       38.54      1.74 o 
  -4   1  16      129.30      131.43      2.54 o 
  -3   1  16      202.09      195.80      2.89 o 
  -2   1  16     1684.37     1640.39     19.61 o 
  -1   1  16       20.48       15.19      0.80 o 
   0   1  16       23.87       19.51      0.79 o 
   1   1  16       26.70       30.56      1.21 o 
   2   1  16      161.06      151.95      2.93 o 
   3   1  16      132.42      135.66      2.95 o 
   4   1  16       31.02       32.94      1.47 o 
   5   1  16        1.04       -0.04      0.73 o 
   6   1  16       93.89       90.00      3.32 o 
   7   1  16       89.33       97.85      3.85 o 
  -7   2  16      103.96      110.10      2.59 o 
  -6   2  16       68.14       65.25      1.88 o 
  -5   2  16       46.84       43.12      1.73 o 
  -4   2  16       12.05       12.24      0.86 o 
  -3   2  16       34.31       32.90      1.04 o 
  -2   2  16       77.71       81.77      1.61 o 
  -1   2  16        8.70        7.07      0.65 o 
   0   2  16       74.65       75.19      1.87 o 
   1   2  16        6.16        7.24      0.67 o 
   2   2  16       44.50       47.98      1.42 o 
   3   2  16        0.01        0.17      0.83 o 
   4   2  16      102.14      105.07      2.70 o 
   5   2  16      121.27      123.77      3.00 o 
   6   2  16      370.99      349.11     13.74 o 
   7   2  16        2.38        1.34      1.18 o 
  -7   3  16        3.73        4.74      1.02 o 
  -6   3  16       25.23       25.95      1.29 o 
  -5   3  16       82.65       80.86      2.78 o 
  -4   3  16      104.14      100.15      1.89 o 
  -3   3  16      152.50      150.14      2.66 o 
  -2   3  16       37.96       35.95      1.19 o 
  -1   3  16       31.79       32.22      0.93 o 
   0   3  16       23.81       23.86      0.84 o 
   1   3  16       40.31       39.11      1.25 o 
   2   3  16      450.48      440.63      8.31 o 
   3   3  16       14.32       13.83      1.08 o 
   4   3  16       83.59       80.64      2.31 o 
   5   3  16       51.62       45.42      1.72 o 
   6   3  16        0.34       -1.68      1.68 o 
   7   3  16       75.40       64.46      2.96 o 
  -6   4  16       31.34       29.88      1.83 o 
  -5   4  16       88.76       90.16      2.50 o 
  -4   4  16        5.23        3.97      0.73 o 
  -3   4  16       39.29       38.93      1.25 o 
  -2   4  16       41.14       44.21      1.28 o 
  -1   4  16        6.75       10.90      0.80 o 
   0   4  16       18.98       17.84      0.79 o 
   1   4  16        7.28        7.65      1.96 o 
   2   4  16       29.75       28.33      1.41 o 
   3   4  16      253.69      255.25      5.28 o 
   4   4  16      113.19      115.82      4.78 o 
   5   4  16      142.65      141.85      3.39 o 
   6   4  16        0.86        0.28      1.09 o 
   7   4  16        6.38        7.24      1.42 o 
  -6   5  16      146.74      150.12      4.81 o 
  -5   5  16       19.26       16.76      1.28 o 
  -4   5  16        5.07        5.20      1.02 o 
  -3   5  16        8.10        6.79      0.77 o 
  -2   5  16      225.22      226.83      3.62 o 
  -1   5  16       27.73       26.45      1.10 o 
   0   5  16      335.65      334.45      6.04 o 
   1   5  16        0.21       -0.37      1.27 o 
   2   5  16      117.18      113.84      2.89 o 
   3   5  16      397.87      388.97      7.53 o 
   4   5  16      157.49      156.14      3.67 o 
   5   5  16       47.14       50.04      2.31 o 
   6   5  16       21.62       22.91      2.18 o 
  -5   6  16       25.17       26.20      1.55 o 
  -4   6  16       63.67       65.74      2.25 o 
  -3   6  16        0.13        0.28      0.70 o 
  -2   6  16        3.52        3.23      0.68 o 
  -1   6  16       57.28       63.27      1.62 o 
   0   6  16      131.26      135.74      2.48 o 
   1   6  16       35.01       32.57      1.55 o 
   2   6  16       65.90       60.60      2.06 o 
   3   6  16        0.39        0.49      0.89 o 
   4   6  16       32.53       29.39      2.82 o 
   5   6  16        9.58       11.16      1.22 o 
   6   6  16      129.39      135.75      4.43 o 
  -5   7  16       12.04       15.42      2.35 o 
  -4   7  16       20.79       28.52      1.67 o 
  -3   7  16       10.05        8.69      0.95 o 
  -2   7  16        4.62        4.06      1.02 o 
  -1   7  16       62.19       67.97      1.88 o 
   0   7  16       11.24       11.74      0.87 o 
   1   7  16       12.19        8.23      1.08 o 
   2   7  16      220.93      226.14      5.24 o 
   3   7  16       95.30      109.27      3.16 o 
   4   7  16       16.09       14.10      1.28 o 
   5   7  16       14.43       16.03      1.38 o 
  -4   8  16       31.05       28.49      3.02 o 
  -3   8  16      327.31      333.74      8.05 o 
  -2   8  16       64.36       69.71      2.25 o 
  -1   8  16       63.84       64.26      2.13 o 
   0   8  16      151.17      157.77      3.22 o 
   1   8  16       17.10       20.83      1.77 o 
   2   8  16       29.23       32.52      1.74 o 
   3   8  16        8.19        6.11      1.08 o 
   4   8  16       46.84       55.42      2.58 o 
  -2   9  16        6.97        5.51      1.85 o 
  -1   9  16       96.24      117.01      3.10 o 
   0   9  16      148.56      165.25      3.86 o 
   1   9  16       99.57       98.49      5.36 o 
   2   9  16       29.43       27.07      2.18 o 
   3   9  16       46.94       47.59      3.69 o 
  -3  -7  17       13.97       17.03      1.25 o 
  -2  -7  17      138.05      141.61      3.54 o 
  -1  -7  17       25.10       24.97      1.90 o 
   0  -7  17        0.04       -0.71      1.84 o 
   1  -7  17       51.15       51.06      3.11 o 
   2  -7  17        2.01        2.23      0.97 o 
  -4  -6  17       53.22       54.42      1.64 o 
  -3  -6  17       45.58       42.86      1.46 o 
  -2  -6  17        5.11        5.86      1.02 o 
  -1  -6  17       12.03        9.61      1.01 o 
   0  -6  17      108.78      101.93      3.32 o 
   1  -6  17      186.95      194.99      7.84 o 
   2  -6  17        0.02       -1.01      0.83 o 
   3  -6  17       80.57       81.95      2.50 o 
   4  -6  17        3.62        1.34      0.97 o 
  -5  -5  17       79.60       79.57      2.76 o 
  -4  -5  17      154.46      153.59      2.88 o 
  -3  -5  17      117.45      123.64      2.48 o 
  -2  -5  17       10.02       11.31      0.90 o 
  -1  -5  17        2.06        1.36      0.74 o 
   0  -5  17       15.21       12.83      1.24 o 
   1  -5  17      118.70      116.63      2.55 o 
   2  -5  17       47.82       50.52      1.94 o 
   3  -5  17       17.94       20.52      1.35 o 
   4  -5  17       49.58       53.17      2.16 o 
  -5  -4  17        0.09       -0.08      0.84 o 
  -4  -4  17       10.14        9.88      0.86 o 
  -3  -4  17        4.14        3.50      0.71 o 
  -2  -4  17      161.75      166.32      2.91 o 
  -1  -4  17        0.82        0.59      0.67 o 
   0  -4  17       25.52       20.63      1.64 o 
   1  -4  17       21.65       17.06      1.04 o 
   2  -4  17       42.57       42.93      1.51 o 
   3  -4  17      305.80      302.23      5.23 o 
   4  -4  17       29.78       27.17      1.47 o 
   5  -4  17       79.54       91.14      5.36 o 
  -6  -3  17        9.33       12.04      1.12 o 
  -5  -3  17       71.02       70.18      2.01 o 
  -4  -3  17       27.22       26.39      1.16 o 
  -3  -3  17      154.63      154.71      2.78 o 
  -2  -3  17      329.69      326.56      6.63 o 
  -1  -3  17      106.66       97.52      1.98 o 
   0  -3  17      300.28      290.81      5.32 o 
   1  -3  17        0.57        1.84      0.67 o 
   2  -3  17       70.54       64.26      1.80 o 
   3  -3  17       52.83       57.17      1.63 o 
   4  -3  17       31.37       31.36      1.29 o 
   5  -3  17       82.77       91.16      3.19 o 
   6  -3  17       91.65      101.34      5.19 o 
  -6  -2  17       60.77       58.10      1.94 o 
  -5  -2  17       58.29       55.23      1.55 o 
  -4  -2  17      165.75      169.59      4.26 o 
  -3  -2  17        4.45        5.01      0.77 o 
  -2  -2  17        8.03        6.87      0.75 o 
  -1  -2  17      157.05      162.91      2.81 o 
   0  -2  17      177.74      178.21      3.39 o 
   1  -2  17      164.34      159.92      3.10 o 
   2  -2  17        1.65        0.84      0.67 o 
   3  -2  17        0.03        0.60      0.80 o 
   4  -2  17       77.89       85.19      2.04 o 
   5  -2  17       61.95       58.18      2.34 o 
   6  -2  17       85.66       79.77      4.36 o 
  -6  -1  17      200.12      196.96      4.50 o 
  -5  -1  17       78.88       74.39      2.09 o 
  -4  -1  17      170.71      166.26      3.25 o 
  -3  -1  17      286.96      279.38      4.31 o 
  -2  -1  17      465.76      437.62      6.95 o 
  -1  -1  17      185.91      177.25      2.94 o 
   0  -1  17      214.51      215.36      3.51 o 
   1  -1  17      319.78      319.40      5.42 o 
   2  -1  17       19.79       20.01      1.04 o 
   3  -1  17       36.13       40.38      1.42 o 
   4  -1  17       82.71       77.53      2.03 o 
   5  -1  17       25.63       23.75      1.23 o 
   6  -1  17       13.27       14.72      1.35 o 
  -6   0  17       40.80       47.09      1.66 o 
  -5   0  17       19.41       17.48      1.12 o 
  -4   0  17       40.10       39.70      1.21 o 
  -3   0  17       28.69       29.55      1.13 o 
  -2   0  17       46.33       50.74      1.23 o 
  -1   0  17        0.03        0.54      0.60 o 
   0   0  17      102.41      100.05      2.22 o 
   1   0  17       60.40       57.88      1.63 o 
   2   0  17      163.15      156.44      3.05 o 
   3   0  17       34.76       32.68      1.28 o 
   4   0  17        0.46        0.56      0.77 o 
   5   0  17      662.74      642.63     12.20 o 
   6   0  17       15.20       14.54      1.66 o 
  -6   1  17        2.23        1.58      0.78 o 
  -5   1  17        0.02        0.35      0.77 o 
  -4   1  17       49.67       50.54      1.43 o 
  -3   1  17      124.24      122.43      1.97 o 
  -2   1  17        0.65        1.15      0.62 o 
  -1   1  17      279.64      274.76      4.50 o 
   0   1  17       43.37       39.76      1.34 o 
   1   1  17       87.02       82.58      1.92 o 
   2   1  17       45.38       40.63      1.86 o 
   3   1  17        2.81        1.12      0.77 o 
   4   1  17       22.96       24.04      1.33 o 
   5   1  17       54.69       54.53      1.97 o 
   6   1  17       74.65       73.89      2.96 o 
  -6   2  17       13.40       11.27      1.01 o 
  -5   2  17       30.05       28.16      1.32 o 
  -4   2  17       20.67       18.40      0.98 o 
  -3   2  17       83.85       83.96      1.82 o 
  -2   2  17        0.09        0.40      0.58 o 
  -1   2  17       30.78       26.98      1.05 o 
   0   2  17      245.60      246.51      3.80 o 
   1   2  17        9.70       11.27      0.84 o 
   2   2  17      225.87      211.04      5.44 o 
   3   2  17      214.19      212.91      4.50 o 
   4   2  17      246.97      238.29      7.74 o 
   5   2  17      163.12      171.27      3.92 o 
   6   2  17        0.28        1.01      1.18 o 
  -6   3  17       28.91       25.52      1.32 o 
  -5   3  17       12.76       11.58      1.02 o 
  -4   3  17        3.65        4.68      0.63 o 
  -3   3  17        9.12       11.34      0.83 o 
  -2   3  17       51.21       49.65      1.38 o 
  -1   3  17      431.18      411.88      5.42 o 
   0   3  17      143.07      144.38      2.80 o 
   1   3  17        2.53        1.59      0.67 o 
   2   3  17        0.86        0.11      0.77 o 
   3   3  17       10.50       10.11      1.02 o 
   4   3  17        6.66        7.31      1.52 o 
   5   3  17        7.95       10.40      1.08 o 
   6   3  17       56.44       69.71      2.84 o 
  -6   4  17       40.85       38.68      1.92 o 
  -5   4  17      130.71      130.19      3.28 o 
  -4   4  17       84.18       79.66      1.85 o 
  -3   4  17       11.84        9.62      0.83 o 
  -2   4  17        1.49        1.47      0.60 o 
  -1   4  17        2.68        3.25      0.62 o 
   0   4  17      250.43      264.43      4.13 o 
   1   4  17      248.40      246.95      6.97 o 
   2   4  17       85.64       81.31      2.36 o 
   3   4  17        0.13       -1.23      1.00 o 
   4   4  17        7.77        8.45      1.08 o 
   5   4  17        0.34        0.64      0.89 o 
   6   4  17        8.19        8.06      1.42 o 
  -5   5  17       10.35       10.15      1.24 o 
  -4   5  17        9.17        6.14      1.02 o 
  -3   5  17      175.60      175.77      3.09 o 
  -2   5  17       67.68       69.83      1.65 o 
  -1   5  17      112.81      107.64      2.90 o 
   0   5  17       32.42       34.96      1.32 o 
   1   5  17        9.96        9.18      1.45 o 
   2   5  17       73.00       78.22      2.74 o 
   3   5  17       43.53       45.53      1.86 o 
   4   5  17       95.63       97.38      2.75 o 
   5   5  17      134.52      147.95      3.64 o 
   6   5  17        0.13        0.34      0.89 o 
  -5   6  17        2.06        1.91      1.08 o 
  -4   6  17       37.97       37.62      1.86 o 
  -3   6  17      149.68      160.25      3.26 o 
  -2   6  17      171.35      178.26      3.47 o 
  -1   6  17       37.65       38.78      1.51 o 
   0   6  17       27.76       30.75      1.32 o 
   1   6  17      149.82      168.50      3.86 o 
   2   6  17        0.29       -0.19      0.83 o 
   3   6  17        0.10       -0.03      0.89 o 
   4   6  17       77.44       80.46      2.56 o 
   5   6  17       55.08       62.66      2.25 o 
  -4   7  17        0.96        0.87      0.93 o 
  -3   7  17       59.62       69.55      5.10 o 
  -2   7  17      134.22      145.13      3.48 o 
  -1   7  17       66.50       77.25      2.32 o 
   0   7  17      172.29      177.60      4.13 o 
   1   7  17        5.54        4.52      0.97 o 
   2   7  17        0.14        0.78      0.97 o 
   3   7  17        5.40        3.35      1.02 o 
   4   7  17       68.58       68.91      2.38 o 
  -2   8  17       80.26       90.73      2.71 o 
  -1   8  17        2.38        2.23      1.02 o 
   0   8  17       27.88       28.66      2.13 o 
   1   8  17        2.35        2.74      1.29 o 
   2   8  17       33.86       27.63      1.67 o 
   3   8  17       69.49       75.50      2.51 o 
  -3  -6  18       40.52       52.85      1.68 o 
  -2  -6  18      110.19      113.25      3.03 o 
  -1  -6  18       90.57       87.53      2.58 o 
   0  -6  18      186.05      193.98      5.33 o 
   1  -6  18        4.57        6.82      1.45 o 
   2  -6  18       50.23       50.12      2.41 o 
  -4  -5  18       31.38       31.35      1.38 o 
  -3  -5  18       22.69       26.11      1.25 o 
  -2  -5  18        0.00       -0.52      1.15 o 
  -1  -5  18       40.71       45.00      1.86 o 
   0  -5  18        0.06        0.11      0.77 o 
   1  -5  18        8.64        8.39      1.60 o 
   2  -5  18       31.51       28.61      1.55 o 
   3  -5  18        0.20       -0.45      1.29 o 
   4  -5  18       24.91       25.43      1.55 o 
  -5  -4  18       82.14       86.32      2.35 o 
  -4  -4  18        4.66        6.94      0.90 o 
  -3  -4  18      245.48      254.67      4.13 o 
  -2  -4  18        8.07       11.31      1.01 o 
  -1  -4  18       45.87       40.79      1.67 o 
   0  -4  18      209.10      193.57      4.63 o 
   1  -4  18       89.91       93.49      2.26 o 
   2  -4  18       73.74       82.39      2.13 o 
   3  -4  18       76.12       80.25      2.45 o 
   4  -4  18       24.43       24.29      1.47 o 
  -5  -3  18        0.96        1.34      0.84 o 
  -4  -3  18        6.96        6.29      0.83 o 
  -3  -3  18        1.86        2.20      0.71 o 
  -2  -3  18       12.34       11.99      0.90 o 
  -1  -3  18       55.25       54.66      1.99 o 
   0  -3  18      430.34      415.34      7.86 o 
   1  -3  18       82.15       88.46      2.13 o 
   2  -3  18       24.55       23.31      1.21 o 
   3  -3  18      107.88      105.89      2.43 o 
   4  -3  18       66.22       67.84      1.91 o 
   5  -3  18      278.63      297.71      7.57 o 
  -5  -2  18       96.02      101.51      2.24 o 
  -4  -2  18       17.78       17.57      1.05 o 
  -3  -2  18        5.83        5.61      0.77 o 
  -2  -2  18      360.16      360.08      5.04 o 
  -1  -2  18      418.92      401.80      7.67 o 
   0  -2  18      153.70      142.50      3.35 o 
   1  -2  18        5.55        4.02      0.78 o 
   2  -2  18       11.35       13.61      0.95 o 
   3  -2  18       15.71       13.56      0.95 o 
   4  -2  18       18.15       18.17      1.12 o 
   5  -2  18        9.97        8.39      1.08 o 
  -6  -1  18       88.04       88.84      2.38 o 
  -5  -1  18      193.86      207.42      3.98 o 
  -4  -1  18       18.52       15.67      1.03 o 
  -3  -1  18       94.31       86.22      1.88 o 
  -2  -1  18        9.64        9.59      0.74 o 
  -1  -1  18        0.04       -0.75      0.67 o 
   0  -1  18        0.90        1.17      0.83 o 
   1  -1  18      106.13      105.33      3.31 o 
   2  -1  18       19.76       22.17      1.10 o 
   3  -1  18       49.08       51.62      1.46 o 
   4  -1  18      190.08      187.01      3.20 o 
   5  -1  18       63.43       59.37      2.13 o 
   6  -1  18      309.76      322.80      8.41 o 
  -6   0  18        1.25        1.49      0.87 o 
  -5   0  18        2.02        1.68      0.78 o 
  -4   0  18      261.77      267.97      3.90 o 
  -3   0  18      255.28      248.88      3.89 o 
  -2   0  18       56.69       52.79      1.46 o 
  -1   0  18       99.27       93.06      1.92 o 
   0   0  18        1.68        1.89      0.74 o 
   1   0  18        8.40        6.97      0.84 o 
   2   0  18       69.68       71.21      1.83 o 
   3   0  18       62.88       63.93      1.75 o 
   4   0  18       52.76       59.20      1.97 o 
   5   0  18       55.84       56.16      1.97 o 
   6   0  18       63.22       60.81      5.36 o 
  -6   1  18        3.95        4.06      0.87 o 
  -5   1  18       12.79       13.83      1.48 o 
  -4   1  18       77.39       77.82      1.83 o 
  -3   1  18       24.49       23.93      1.06 o 
  -2   1  18       51.15       52.23      1.54 o 
  -1   1  18        0.53        0.87      0.60 o 
   0   1  18      112.71      114.52      3.92 o 
   1   1  18      213.99      210.94      5.13 o 
   2   1  18       19.62       20.16      1.08 o 
   3   1  18       49.98       51.97      1.86 o 
   4   1  18       39.34       36.68      1.67 o 
   5   1  18      105.06       94.58      2.66 o 
   6   1  18       12.33       12.77      1.66 o 
  -6   2  18       70.27       71.90      2.09 o 
  -5   2  18       35.38       39.70      1.55 o 
  -4   2  18       48.59       47.30      1.72 o 
  -3   2  18        3.70        3.35      0.71 o 
  -2   2  18        1.59        0.74      0.61 o 
  -1   2  18      175.30      181.97      3.05 o 
   0   2  18      141.88      141.37      3.53 o 
   1   2  18      123.90      124.62      2.59 o 
   2   2  18       13.89       12.63      1.08 o 
   3   2  18        0.83        1.51      0.83 o 
   4   2  18      117.46      126.47      3.14 o 
   5   2  18        0.60        1.73      0.89 o 
   6   2  18      190.41      187.40      5.57 o 
  -5   3  18       32.34       28.48      1.21 o 
  -4   3  18       90.09       93.10      2.03 o 
  -3   3  18      201.69      204.16      3.47 o 
  -2   3  18       89.82       86.12      1.92 o 
  -1   3  18       13.40       11.78      0.83 o 
   0   3  18        1.04        1.57      0.70 o 
   1   3  18      100.11       97.47      3.22 o 
   2   3  18      306.79      301.39      6.89 o 
   3   3  18       96.06       93.03      2.56 o 
   4   3  18       64.32       60.76      2.11 o 
   5   3  18        0.71       -0.49      0.89 o 
   6   3  18       63.13       63.14      2.96 o 
  -5   4  18       38.37       40.35      1.85 o 
  -4   4  18       77.54       72.17      1.76 o 
  -3   4  18        8.71        9.73      0.90 o 
  -2   4  18       41.11       41.98      1.35 o 
  -1   4  18       36.70       37.20      1.28 o 
   0   4  18      230.59      222.10      9.14 o 
   1   4  18       44.70       41.34      1.72 o 
   2   4  18       58.03       57.57      2.06 o 
   3   4  18        8.24        7.91      0.97 o 
   4   4  18       36.95       36.98      1.67 o 
   5   4  18       61.73       66.95      2.31 o 
  -5   5  18        6.79        7.71      2.35 o 
  -4   5  18       13.81       10.33      1.22 o 
  -3   5  18       73.38       76.59      1.85 o 
  -2   5  18       16.04       19.79      1.05 o 
  -1   5  18       49.43       51.13      1.89 o 
   0   5  18       32.61       30.42      1.61 o 
   1   5  18       35.47       41.26      1.80 o 
   2   5  18      185.37      198.13      4.50 o 
   3   5  18        1.11        1.57      0.89 o 
   4   5  18       55.90       57.27      2.36 o 
   5   5  18        1.72       -0.21      0.89 o 
  -4   6  18       58.30       64.45      2.31 o 
  -3   6  18      295.97      305.46      5.36 o 
  -2   6  18       85.90       88.36      3.21 o 
  -1   6  18      169.96      175.17      3.43 o 
   0   6  18        1.86        1.06      0.89 o 
   1   6  18      163.14      174.76      4.39 o 
   2   6  18       26.52       21.80      1.47 o 
   3   6  18        1.40        3.25      1.08 o 
   4   6  18       17.25       17.18      1.38 o 
  -3   7  18       55.89       66.66      2.60 o 
  -2   7  18       58.56       70.85      2.38 o 
  -1   7  18      222.04      248.49      5.16 o 
   0   7  18       67.59       69.94      2.32 o 
   1   7  18        6.35        5.73      1.16 o 
   2   7  18        0.00        0.26      0.93 o 
   3   7  18        0.19        0.27      0.93 o 
  -1   8  18        3.28        7.03      1.26 o 
   0   8  18        0.03        0.50      1.18 o 
   1   8  18        1.91        2.01      1.18 o 
  -3  -5  19      306.07      334.43      6.14 o 
  -2  -5  19       58.30       59.86      1.92 o 
  -1  -5  19       42.01       41.19      1.86 o 
   0  -5  19       23.56       26.75      1.67 o 
   1  -5  19       61.69       62.62      1.92 o 
   2  -5  19        2.92        3.38      1.10 o 
  -4  -4  19       35.39       38.28      1.46 o 
  -3  -4  19       69.22       75.83      1.92 o 
  -2  -4  19       36.80       33.53      1.55 o 
  -1  -4  19      156.11      153.95      3.74 o 
   0  -4  19       49.76       55.76      4.69 o 
   1  -4  19        0.45        0.28      0.70 o 
   2  -4  19       32.55       37.71      1.55 o 
   3  -4  19        7.63        8.03      1.16 o 
  -4  -3  19        0.51       -0.07      0.75 o 
  -3  -3  19        6.36        8.03      0.87 o 
  -2  -3  19       55.27       55.97      1.68 o 
  -1  -3  19      143.60      141.50      5.67 o 
   0  -3  19      146.15      150.51      3.54 o 
   1  -3  19       99.47       96.66      2.34 o 
   2  -3  19       43.67       48.38      1.68 o 
   3  -3  19        1.19        0.99      0.74 o 
   4  -3  19        2.05        1.03      0.78 o 
  -5  -2  19       71.59       77.45      1.98 o 
  -4  -2  19       11.95       10.52      0.95 o 
  -3  -2  19       17.98       18.36      1.05 o 
  -2  -2  19        3.14        5.06      0.70 o 
  -1  -2  19       63.79       57.56      1.99 o 
   0  -2  19        0.03        1.34      0.83 o 
   1  -2  19      135.72      132.35      2.80 o 
   2  -2  19       33.14       34.26      1.38 o 
   3  -2  19        9.00       10.09      0.95 o 
   4  -2  19       16.53       15.67      1.12 o 
   5  -2  19        0.62        2.41      1.29 o 
  -5  -1  19       18.68       20.35      1.29 o 
  -4  -1  19       91.01       88.46      2.31 o 
  -3  -1  19      202.45      200.99      3.42 o 
  -2  -1  19       79.50       76.46      1.80 o 
  -1  -1  19       52.30       48.13      1.86 o 
   0  -1  19        0.18        0.56      0.77 o 
   1  -1  19        6.22        7.32      0.91 o 
   2  -1  19      133.47      130.46      2.48 o 
   3  -1  19       49.98       48.37      1.43 o 
   4  -1  19      119.31      120.21      2.41 o 
   5  -1  19       76.70       83.54      3.32 o 
  -5   0  19       83.50       92.06      2.38 o 
  -4   0  19        5.87        6.45      0.86 o 
  -3   0  19        1.68        1.85      0.65 o 
  -2   0  19        3.91        3.90      0.75 o 
  -1   0  19        0.00        0.93      0.83 o 
   0   0  19       10.43        9.44      1.99 o 
   1   0  19      109.59      102.18      2.30 o 
   2   0  19       42.93       43.96      1.49 o 
   3   0  19      201.21      205.75      3.84 o 
   4   0  19      206.99      202.13      6.94 o 
   5   0  19        2.90        3.45      0.98 o 
  -5   1  19       10.30       13.45      1.37 o 
  -4   1  19        2.42        2.21      0.65 o 
  -3   1  19       11.87        9.76      0.81 o 
  -2   1  19        8.29       10.19      1.03 o 
  -1   1  19      405.41      406.23      6.65 o 
   0   1  19        1.52        1.79      0.77 o 
   1   1  19        0.53        1.26      0.67 o 
   2   1  19       13.00       10.90      1.69 o 
   3   1  19       31.22       29.13      1.47 o 
   4   1  19        6.02        7.19      1.08 o 
   5   1  19       11.89       17.59      1.84 o 
  -5   2  19       26.53       23.39      1.19 o 
  -4   2  19        2.25        1.74      0.73 o 
  -3   2  19       12.09       11.84      0.92 o 
  -2   2  19      113.87      113.81      2.10 o 
  -1   2  19      606.11      602.53     10.88 o 
   0   2  19       13.48       12.71      1.16 o 
   1   2  19        4.89        5.51      0.84 o 
   2   2  19       59.87       62.31      2.06 o 
   3   2  19       55.29       58.07      2.23 o 
   4   2  19        3.26        6.77      1.02 o 
   5   2  19      121.91      117.03      4.60 o 
  -5   3  19       31.44       29.45      1.46 o 
  -4   3  19       22.28       20.00      1.41 o 
  -3   3  19       75.70       73.09      1.79 o 
  -2   3  19        0.27       -0.15      0.96 o 
  -1   3  19      101.02      101.34      2.38 o 
   0   3  19       68.11       70.54      2.19 o 
   1   3  19      125.42      125.30      3.16 o 
   2   3  19       42.08       48.49      1.92 o 
   3   3  19      187.47      182.19      5.40 o 
   4   3  19       34.35       41.10      1.86 o 
   5   3  19        8.48        9.56      1.15 o 
  -4   4  19      415.82      434.40      7.27 o 
  -3   4  19      136.48      143.15      2.72 o 
  -2   4  19       13.71       13.95      0.95 o 
  -1   4  19       12.81       12.92      1.01 o 
   0   4  19      127.52      135.51      6.54 o 
   1   4  19        0.03       -0.03      0.89 o 
   2   4  19       45.11       42.48      1.86 o 
   3   4  19        4.39        5.57      1.79 o 
   4   4  19       15.78       23.67      1.47 o 
  -4   5  19       23.82       27.45      1.67 o 
  -3   5  19       11.49       13.10      0.98 o 
  -2   5  19       49.75       60.45      1.67 o 
  -1   5  19        6.74        5.88      1.07 o 
   0   5  19        0.05        0.22      1.05 o 
   1   5  19       30.10       34.10      2.00 o 
   2   5  19        1.91        1.99      0.89 o 
   3   5  19        8.07        9.92      1.28 o 
   4   5  19      253.78      252.48      5.53 o 
  -3   6  19       94.90      102.98      2.89 o 
  -2   6  19        0.83        0.66      0.93 o 
  -1   6  19        5.78        8.95      1.16 o 
   0   6  19        0.40        2.01      1.18 o 
   1   6  19       22.41       19.67      1.41 o 
   2   6  19       10.69       13.54      1.28 o 
   3   6  19       51.20       56.34      2.25 o 
  -1   7  19       25.57       23.63      1.90 o 
   0   7  19       25.71       28.07      2.35 o 
   1   7  19       48.14       54.30      3.71 o 
   2   7  19       22.35       24.59      2.00 o 
  -2  -4  20      135.72      136.53      3.06 o 
  -1  -4  20      128.36      135.49      4.84 o 
   0  -4  20        0.91        0.78      0.97 o 
   1  -4  20        6.85        5.60      1.08 o 
   2  -4  20        9.78        9.37      1.06 o 
  -3  -3  20       69.67       71.05      1.83 o 
  -2  -3  20       35.14       32.08      2.00 o 
  -1  -3  20        0.39        0.03      0.89 o 
   0  -3  20        0.70        1.23      0.97 o 
   1  -3  20       31.36       30.97      1.67 o 
   2  -3  20       26.19       27.70      1.38 o 
   3  -3  20        0.12        1.26      0.84 o 
  -4  -2  20       19.25       20.34      1.13 o 
  -3  -2  20       11.80       13.45      0.88 o 
  -2  -2  20        0.12        1.12      1.37 o 
  -1  -2  20       14.85       15.88      1.28 o 
   0  -2  20      187.64      184.40      4.18 o 
   1  -2  20       24.48       30.07      2.03 o 
   2  -2  20       67.10       65.92      1.92 o 
   3  -2  20       44.85       44.16      1.63 o 
  -4  -1  20       32.89       31.11      1.22 o 
  -3  -1  20       13.70       14.66      0.90 o 
  -2  -1  20       23.74       23.07      1.45 o 
  -1  -1  20      104.70      107.00      2.90 o 
   0  -1  20      118.16      119.06      3.10 o 
   1  -1  20       10.57       10.59      1.01 o 
   2  -1  20       81.18       82.72      2.12 o 
   3  -1  20       87.53       93.36      2.29 o 
   4  -1  20        0.12       -0.56      1.53 o 
  -4   0  20        0.02        0.94      0.67 o 
  -3   0  20        6.63        6.55      0.89 o 
  -2   0  20        0.26       -1.02      0.68 o 
  -1   0  20        1.61        0.93      1.20 o 
   0   0  20       28.27       28.08      1.52 o 
   1   0  20        4.92        4.89      0.84 o 
   2   0  20       60.48       62.65      2.27 o 
   3   0  20       28.79       36.49      1.78 o 
   4   0  20       10.59        8.35      1.08 o 
  -4   1  20       55.61       57.74      1.50 o 
  -3   1  20      141.57      143.92      2.76 o 
  -2   1  20      462.36      471.57      9.00 o 
  -1   1  20      141.33      141.40      3.41 o 
   0   1  20      314.16      306.96      6.12 o 
   1   1  20       55.75       62.18      2.03 o 
   2   1  20       29.90       28.33      1.62 o 
   3   1  20       19.01       16.42      1.28 o 
   4   1  20        2.70        1.60      1.52 o 
  -4   2  20       20.07       20.83      1.16 o 
  -3   2  20       15.41       15.44      1.05 o 
  -2   2  20       11.04       11.13      0.88 o 
  -1   2  20      113.70      115.04      2.96 o 
   0   2  20       15.18       13.25      1.28 o 
   1   2  20       12.50       12.61      1.16 o 
   2   2  20       21.35       21.62      1.46 o 
   3   2  20       68.51       72.63      2.82 o 
   4   2  20       31.49       34.86      1.78 o 
  -4   3  20        8.25        7.38      0.92 o 
  -3   3  20       25.11       27.18      1.21 o 
  -2   3  20       27.45       31.09      1.28 o 
  -1   3  20      309.44      317.83      6.51 o 
   0   3  20        1.56        1.17      1.18 o 
   1   3  20       39.88       38.70      1.85 o 
   2   3  20       19.31       19.33      1.41 o 
   3   3  20        0.03        0.64      0.89 o 
   4   3  20        0.01        0.27      1.09 o 
  -3   4  20       52.66       50.45      1.58 o 
  -2   4  20       49.59       52.09      1.58 o 
  -1   4  20       26.05       25.24      2.18 o 
   0   4  20      376.23      389.89      9.47 o 
   1   4  20        0.55        0.10      0.89 o 
   2   4  20       14.56       16.12      1.28 o 
   3   4  20      151.69      147.91      3.73 o 
  -2   5  20      160.79      172.91      3.51 o 
  -1   5  20       39.20       38.27      2.24 o 
   0   5  20       14.28       14.34      1.53 o 
   1   5  20        0.48       -0.45      1.00 o 
   2   5  20       33.76       31.09      1.74 o 
   3   5  20      136.82      145.56      3.73 o 
  -1   6  20        0.05       -1.78      1.18 o 
   0   6  20       12.60       13.48      1.66 o 
   1   6  20        9.04        7.51      2.01 o 
  -1  -3  21        3.04        2.59      1.29 o 
   0  -3  21        8.45       10.90      1.66 o 
   1  -3  21        9.47        8.38      1.42 o 
  -2  -2  21       33.19       38.84      1.91 o 
  -1  -2  21       65.76       68.99      2.32 o 
   0  -2  21       56.66       59.16      2.19 o 
   1  -2  21      160.42      164.08      4.74 o 
   2  -2  21       56.40       66.58      1.80 o 
  -3  -1  21       50.73       53.99      1.68 o 
  -2  -1  21        0.14       -0.31      0.89 o 
  -1  -1  21        1.81        2.62      1.33 o 
   0  -1  21        0.66        1.34      1.26 o 
   1  -1  21        0.38        0.72      1.09 o 
   2  -1  21       64.28       59.49      1.98 o 
   3  -1  21        0.02        0.00      0.74 o 
  -3   0  21      103.48      104.42      2.11 o 
  -2   0  21      214.44      219.84      5.92 o 
  -1   0  21      115.76      122.12      3.16 o 
   0   0  21       13.47       14.26      1.28 o 
   1   0  21       17.61       18.87      1.41 o 
   2   0  21        0.60       -1.16      0.77 o 
   3   0  21       10.65       17.19      1.38 o 
  -3   1  21       34.98       39.18      1.49 o 
  -2   1  21       25.32       30.92      1.74 o 
  -1   1  21        0.73        0.56      1.21 o 
   0   1  21       20.32       21.42      1.47 o 
   1   1  21      172.26      174.04      5.24 o 
   2   1  21      162.34      170.02      4.05 o 
   3   1  21        0.25        1.38      1.18 o 
  -3   2  21       34.77       38.72      1.46 o 
  -2   2  21       25.51       26.21      1.42 o 
  -1   2  21      102.41      104.18      2.83 o 
   0   2  21        3.78        2.35      0.97 o 
   1   2  21       77.94       80.61      3.69 o 
   2   2  21       37.11       39.79      2.71 o 
   3   2  21       20.20       28.29      1.67 o 
  -2   3  21        0.02        1.18      0.87 o 
  -1   3  21       12.65       14.95      1.28 o 
   0   3  21        8.63        6.39      1.42 o 
   1   3  21       10.08       11.00      2.18 o 
   2   3  21        5.15        6.27      2.16 o 
  -1   4  21        3.64        2.18      1.51 o 
   0   4  21        0.85        1.86      1.68 o 
   1   4  21       14.78       11.73      1.53 o 
   2   4  21       26.25       33.03      2.37 o 
   0   0  22       18.92       20.47      1.90 o 
   0   1  22       57.92       61.20      3.69 o 
                                                 
